# Supplementary material for: 1,4-Bis(4-chloro­phenyl­seleno)-2,5-di­methoxy­benzene
Source: Acta Crystallogr Sect E Struct Rep Online. 2008 Dec 3;65(Pt 1):o13. doi: 10.1107/S1600536808039469 (PMC2967934; doi:10.1107/S1600536808039469)
Supplement: Supplementary file 1 [file e-65-00o13-sup1.cif]

##############################################################################
###                                                                        ###
###        Electronic paper (Acta Crystallographica Section E)             ###
###                                                                        ###
##############################################################################
#                                                                            #
# This CIF contains the data in a paper accepted for publication in Acta     #
# Crystallographica Section E. It conforms to the requirements of Notes      #
# for Authors for Section E, and has been peer reviewed under the auspices   #
# of the IUCr Commission on Journals.                                        #
#                                                                            #
# Full details of the Crystallographic Information File format               #
# are given in the paper "The Crystallographic Information File (CIF):       #
# a New Standard Archive File for Crystallography" by S. R. Hall, F. H.      #
# Allen and I. D. Brown [Acta Cryst. (1991), A47, 655-685].                  #
#                                                                            #
# The current version of the core CIF dictionary is obtainable from          #
# ftp://ftp.iucr.org/pub/cif_core.dic. The current version number is 2.4.    #
#                                                                            #
# Software is freely available for graphical display of the structure(s) in  #
# this CIF.  For information consult the CIF home page http://www.iucr.org/  #
# cif/home.html                                                              #
#                                                                            #
# This file may be used for bona fide research purposes within the           #
# scientific community so long as proper attribution is given to the journal # 
# article from which it was obtained.                                        #
#                                                                            #
##############################################################################
                                             
data_global
_audit_creation_method     'SHELXL-97 and manual editing'
_journal_date_recd_electronic     2008-10-27
_journal_date_accepted     2008-11-24
_journal_name_full     'Acta Crystallographica, Section E'
_journal_year     2009
_journal_volume     65
_journal_issue      1
_journal_page_first     o13
_journal_page_last     o13
_journal_paper_category     QO
_journal_coeditor_code     SG2281
_publ_contact_author_name     'Henning Osholm S\/orensen'
_publ_contact_author_address
;
Center for Fundamental Research: Metal Structures in Four Dimensions,
Ris\/o National Laboratory for Sustainable Energy,
Technical University of Denmark,
Frederiksborgvej 399, P.O. 49,
DK-4000 Roskilde,
Denmark
;
_publ_contact_author_email     'henning.sorensen@risoe.dk'
_publ_contact_author_fax     '(+45)46775758'
_publ_contact_author_phone     '(+45)46775783'
_publ_section_title
;
1,4-Bis(4-chlorophenylseleno)-2,5-dimethoxybenzene
;
loop_
    _publ_author_name
    _publ_author_address
    'Henning Osholm S\/orensen'
;
Center for Fundamental Research: Metal Structures in Four Dimensions,
Ris\/o National Laboratory for Sustainable Energy,
Technical University of Denmark,
Frederiksborgvej 399, PO 49,
DK-4000 Roskilde,
Denmark
;
    'Nicolai Stuhr-Hansen'
;
Department of Medicinal Chemistry,
University of Copenhagen,
Universitetsparken 2,
DK-2100 Copenhagen,
Denmark
;
data_I
_audit_creation_method     SHELXL-97
_chemical_name_systematic
;
1,4-Bis(4-chlorophenylseleno)-2,5-dimethoxybenzene
;
_chemical_name_common
                      '2,5-bis(p-chlorophenylseleno)hydroquinone dimethyl ether'
_chemical_formula_moiety     'C20 H16 Cl2 O2 Se2'
_chemical_formula_sum     'C20 H16 Cl2 O2 Se2'
_chemical_formula_iupac     'C20 H16 Cl2 O2 Se2'
_chemical_formula_weight     517.15
_chemical_melting_point     193
_symmetry_cell_setting     'monoclinic'
_symmetry_space_group_name_H-M     'P 21/n'
_symmetry_space_group_name_Hall     '-P 2yn'
loop_
    _symmetry_equiv_pos_as_xyz
    'x, y, z'
    '-x+1/2, y+1/2, -z+1/2'
    '-x, -y, -z'
    'x-1/2, -y-1/2, z-1/2'
_cell_length_a     11.7737(17)
_cell_length_b     6.6535(6)
_cell_length_c     13.438(5)
_cell_angle_alpha     90.00
_cell_angle_beta     114.136(16)
_cell_angle_gamma     90.00
_cell_volume     960.7(4)
_cell_formula_units_Z     2
_cell_measurement_reflns_used     20
_cell_measurement_theta_min     39.262
_cell_measurement_theta_max     40.664
_cell_measurement_temperature     122.0(10)
_exptl_crystal_description     'block'
_exptl_crystal_colour     'white'
_exptl_crystal_size_max     0.440
_exptl_crystal_size_mid     0.152
_exptl_crystal_size_min     0.134
_exptl_crystal_density_diffrn     1.788
_exptl_crystal_density_method     'not measured'
_exptl_crystal_F_000     508
_exptl_absorpt_coefficient_mu     7.473
_exptl_absorpt_correction_type     Gaussian
_exptl_absorpt_process_details
;
(DeTitta, 1985).
;
_exptl_absorpt_correction_T_min     0.242
_exptl_absorpt_correction_T_max     0.796
_diffrn_ambient_temperature     122.0(10)
_diffrn_radiation_type     CuK\a
_diffrn_radiation_wavelength     1.54184
_diffrn_radiation_source     'fine-focus sealed tube'
_diffrn_radiation_monochromator     graphite
_diffrn_measurement_device_type     'Enraf--Nonius CAD-4'
_diffrn_measurement_method     '\w--2\q'
_diffrn_detector_area_resol_mean     ?
_diffrn_reflns_number     2641
_diffrn_reflns_av_R_equivalents     0.0301
_diffrn_reflns_av_sigmaI/netI     0.0216
_diffrn_reflns_theta_min     4.22
_diffrn_reflns_theta_max     74.94
_diffrn_reflns_theta_full     74.94
_diffrn_measured_fraction_theta_max     1.000
_diffrn_measured_fraction_theta_full     1.000
_diffrn_reflns_limit_h_min     -14
_diffrn_reflns_limit_h_max     14
_diffrn_reflns_limit_k_min     -7
_diffrn_reflns_limit_k_max     8
_diffrn_reflns_limit_l_min     0
_diffrn_reflns_limit_l_max     16
_diffrn_standards_number     5
_diffrn_standards_interval_time     166.7
_diffrn_standards_decay_%     5.7
_refine_special_details
;
Refinement of <i>F</i>^2^ against ALL reflections. The weighted <i>R</i>-factor
<i>wR</i> and goodness of fit <i>S</i> are based on <i>F</i>^2^, conventional
<i>R</i>-factors <i>R</i> are based on <i>F</i>, with <i>F</i> set to zero for
negative <i>F</i>^2^. The threshold expression of <i>F</i>^2^ >
\s(<i>F</i>^2^) is used only for calculating <i>R</i>-factors(gt) <i>etc</i>.
and is not relevant to the choice of reflections for refinement.
<i>R</i>-factors based on <i>F</i>^2^ are statistically about twice as large
as those based on <i>F</i>, and <i>R</i>- factors based on ALL data will be
even larger.
;
_reflns_number_total     1976
_reflns_number_gt     1919
_reflns_threshold_expression     I>2\s(I)
_refine_ls_structure_factor_coef     Fsqd
_refine_ls_matrix_type     full
_refine_ls_R_factor_all     0.0282
_refine_ls_R_factor_gt     0.0275
_refine_ls_wR_factor_gt     0.0748
_refine_ls_wR_factor_ref     0.0755
_refine_ls_goodness_of_fit_ref     1.103
_refine_ls_restrained_S_all     1.103
_refine_ls_number_reflns     1976
_refine_ls_number_parameters     119
_refine_ls_number_restraints     0
_refine_ls_hydrogen_treatment     constr
_refine_ls_weighting_scheme     calc
_refine_ls_weighting_details
         'calc w=1/[\s^2^(Fo^2^)+(0.0433P)^2^+0.9774P] where P=(Fo^2^+2Fc^2^)/3'
_atom_sites_solution_hydrogens     difmap
_atom_sites_solution_primary     direct
_atom_sites_solution_secondary     difmap
_refine_ls_shift/su_max     0.000
_refine_ls_shift/su_mean     0.000
_refine_diff_density_max     0.595
_refine_diff_density_min     -1.202
_refine_ls_extinction_method     'SHELXL97 (Sheldrick, 2008)'
_refine_ls_extinction_coef     0.0029(3)
_refine_ls_extinction_expression
                                  'Fc^*^=kFc[1+0.001xFc^2^\l^3^/sin(2\q)]^-1/4^'
loop_
    _atom_type_symbol
    _atom_type_description
    _atom_type_scat_dispersion_real
    _atom_type_scat_dispersion_imag
    _atom_type_scat_source
    'C' 'C' 0.0181 0.0091
                         'International Tables Vol C Tables 4.2.6.8 and 6.1.1.4'
    'H' 'H' 0.0000 0.0000
                         'International Tables Vol C Tables 4.2.6.8 and 6.1.1.4'
    'O' 'O' 0.0492 0.0322
                         'International Tables Vol C Tables 4.2.6.8 and 6.1.1.4'
    'Se' 'Se' -0.7943 1.1372
                         'International Tables Vol C Tables 4.2.6.8 and 6.1.1.4'
    'Cl' 'Cl' 0.3639 0.7018
                         'International Tables Vol C Tables 4.2.6.8 and 6.1.1.4'
_computing_data_collection     'CAD-4 EXPRESS (Enraf--Nonius, 1994)'
_computing_cell_refinement     'CAD-4 EXPRESS (Enraf--Nonius, 1994)'
_computing_data_reduction     'DREAR (Blessing, 1987)'
_computing_structure_solution     'SHELXS97 (Sheldrick, 2008)'
_computing_structure_refinement     'SHELXL97 (Sheldrick, 2008)'
_computing_molecular_graphics     'PLATON (Spek, 2003)'
_computing_publication_material     'SHELXL97 (Sheldrick, 2008)'
loop_
    _atom_site_type_symbol
    _atom_site_label
    _atom_site_fract_x
    _atom_site_fract_y
    _atom_site_fract_z
    _atom_site_U_iso_or_equiv
    _atom_site_adp_type
    _atom_site_calc_flag
    _atom_site_refinement_flags
    _atom_site_occupancy
    _atom_site_disorder_assembly
    _atom_site_disorder_group
    Se Se1 0.745362(19) 0.19839(3) 0.007848(17) 0.01812(12) Uani d . 1 . .
    Cl Cl 1.00097(5) 0.82041(8) 0.40315(5) 0.02427(15) Uani d . 1 . .
    O O1 1.23891(13) 0.1213(2) 0.13084(12) 0.0192(3) Uani d . 1 . .
    C C1 1.2567(2) 0.2869(3) 0.20396(19) 0.0232(5) Uani d . 1 . .
    H H1A 1.3459 0.3140 0.2431 0.035 Uiso calc R 1 . .
    H H1B 1.2213 0.2535 0.2564 0.035 Uiso calc R 1 . .
    H H1C 1.2150 0.4063 0.1623 0.035 Uiso calc R 1 . .
    C C2 1.11846(19) 0.0668(3) 0.06767(16) 0.0160(4) Uani d . 1 . .
    C C3 1.0144(2) 0.1577(3) 0.07253(17) 0.0168(4) Uani d . 1 . .
    H H3 1.0245 0.2653 0.1219 0.020 Uiso calc R 1 . .
    C C4 0.89557(19) 0.0910(3) 0.00514(16) 0.0159(4) Uani d . 1 . .
    C C5 0.82080(19) 0.3830(3) 0.12694(17) 0.0172(4) Uani d . 1 . .
    C C6 0.8614(2) 0.3181(3) 0.23448(19) 0.0194(4) Uani d . 1 . .
    H H6 0.8506 0.1815 0.2493 0.023 Uiso calc R 1 . .
    C C7 0.9173(2) 0.4513(3) 0.32023(17) 0.0197(4) Uani d . 1 . .
    H H7 0.9457 0.4067 0.3936 0.024 Uiso calc R 1 . .
    C C8 0.93109(19) 0.6504(3) 0.29699(17) 0.0174(4) Uani d . 1 . .
    C C9 0.8891(2) 0.7196(3) 0.19057(19) 0.0211(5) Uani d . 1 . .
    H H9 0.8985 0.8570 0.1762 0.025 Uiso calc R 1 . .
    C C10 0.8331(2) 0.5850(3) 0.10537(17) 0.0201(4) Uani d . 1 . .
    H H10 0.8030 0.6308 0.0321 0.024 Uiso calc R 1 . .
loop_
    _atom_site_aniso_label
    _atom_site_aniso_U_11
    _atom_site_aniso_U_22
    _atom_site_aniso_U_33
    _atom_site_aniso_U_12
    _atom_site_aniso_U_13
    _atom_site_aniso_U_23
    Se1 0.01674(16) 0.01956(17) 0.01817(16) 0.00021(7) 0.00723(11) -0.00363(7)
    Cl 0.0267(3) 0.0243(3) 0.0206(3) -0.0041(2) 0.0084(2) -0.00601(18)
    O1 0.0174(7) 0.0196(7) 0.0194(7) -0.0023(6) 0.0063(6) -0.0059(6)
    C1 0.0242(11) 0.0227(11) 0.0217(11) -0.0045(9) 0.0084(9) -0.0084(8)
    C2 0.0178(9) 0.0154(9) 0.0145(9) -0.0025(8) 0.0064(7) 0.0012(7)
    C3 0.0215(10) 0.0136(9) 0.0164(9) -0.0016(8) 0.0089(8) -0.0014(7)
    C4 0.0192(9) 0.0143(9) 0.0156(9) 0.0004(7) 0.0084(8) 0.0013(7)
    C5 0.0169(9) 0.0178(10) 0.0196(10) 0.0013(8) 0.0103(8) -0.0016(8)
    C6 0.0211(10) 0.0160(10) 0.0216(11) 0.0022(8) 0.0091(9) 0.0024(8)
    C7 0.0208(10) 0.0215(11) 0.0170(9) 0.0033(8) 0.0080(8) 0.0037(8)
    C8 0.0169(9) 0.0173(10) 0.0189(10) 0.0001(8) 0.0080(8) -0.0038(8)
    C9 0.0255(11) 0.0163(10) 0.0213(11) -0.0001(8) 0.0093(9) 0.0018(8)
    C10 0.0245(11) 0.0196(10) 0.0170(10) 0.0017(8) 0.0093(8) 0.0031(8)
_geom_special_details
;
All e.s.d.'s (except the e.s.d. in the dihedral angle between two l.s. planes)
are estimated using the full covariance matrix. The cell e.s.d.'s are taken
into account individually in the estimation of e.s.d.'s in distances, angles
and torsion angles; correlations between e.s.d.'s in cell parameters are only
used when they are defined by crystal symmetry. An approximate (isotropic)
treatment of cell e.s.d.'s is used for estimating e.s.d.'s involving l.s.
planes.
;
loop_
    _geom_bond_atom_site_label_1
    _geom_bond_atom_site_label_2
    _geom_bond_site_symmetry_2
    _geom_bond_distance
    _geom_bond_publ_flag
    Se1 C4 . 1.921(2) ?
    Se1 C5 . 1.923(2) ?
    Cl C8 . 1.741(2) ?
    O1 C2 . 1.371(2) ?
    O1 C1 . 1.433(2) ?
    C1 H1A . 0.9800 ?
    C1 H1B . 0.9800 ?
    C1 H1C . 0.9800 ?
    C2 C3 . 1.391(3) ?
    C2 C4 3_755 1.398(3) ?
    C3 C4 . 1.392(3) ?
    C3 H3 . 0.9500 ?
    C4 C2 3_755 1.398(3) ?
    C5 C6 . 1.393(3) ?
    C5 C10 . 1.395(3) ?
    C6 C7 . 1.388(3) ?
    C6 H6 . 0.9500 ?
    C7 C8 . 1.386(3) ?
    C7 H7 . 0.9500 ?
    C8 C9 . 1.387(3) ?
    C9 C10 . 1.389(3) ?
    C9 H9 . 0.9500 ?
    C10 H10 . 0.9500 ?
loop_
    _geom_angle_atom_site_label_1
    _geom_angle_atom_site_label_2
    _geom_angle_atom_site_label_3
    _geom_angle_site_symmetry_1
    _geom_angle_site_symmetry_3
    _geom_angle
    _geom_angle_publ_flag
    C4 Se1 C5 . . 97.92(9) ?
    C2 O1 C1 . . 116.88(17) ?
    O1 C1 H1A . . 109.5 ?
    O1 C1 H1B . . 109.5 ?
    H1A C1 H1B . . 109.5 ?
    O1 C1 H1C . . 109.5 ?
    H1A C1 H1C . . 109.5 ?
    H1B C1 H1C . . 109.5 ?
    O1 C2 C3 . . 124.29(19) ?
    O1 C2 C4 . 3_755 115.37(18) ?
    C3 C2 C4 . 3_755 120.34(19) ?
    C2 C3 C4 . . 120.07(19) ?
    C2 C3 H3 . . 120.0 ?
    C4 C3 H3 . . 120.0 ?
    C3 C4 C2 . 3_755 119.60(19) ?
    C3 C4 Se1 . . 123.88(16) ?
    C2 C4 Se1 3_755 . 116.50(15) ?
    C6 C5 C10 . . 119.6(2) ?
    C6 C5 Se1 . . 120.74(16) ?
    C10 C5 Se1 . . 119.64(16) ?
    C7 C6 C5 . . 120.6(2) ?
    C7 C6 H6 . . 119.7 ?
    C5 C6 H6 . . 119.7 ?
    C8 C7 C6 . . 118.9(2) ?
    C8 C7 H7 . . 120.6 ?
    C6 C7 H7 . . 120.6 ?
    C7 C8 C9 . . 121.7(2) ?
    C7 C8 Cl . . 119.75(17) ?
    C9 C8 Cl . . 118.60(17) ?
    C8 C9 C10 . . 119.0(2) ?
    C8 C9 H9 . . 120.5 ?
    C10 C9 H9 . . 120.5 ?
    C9 C10 C5 . . 120.3(2) ?
    C9 C10 H10 . . 119.9 ?
    C5 C10 H10 . . 119.9 ?
loop_
    _geom_torsion_atom_site_label_1
    _geom_torsion_atom_site_label_2
    _geom_torsion_atom_site_label_3
    _geom_torsion_atom_site_label_4
    _geom_torsion_site_symmetry_1
    _geom_torsion_site_symmetry_2
    _geom_torsion_site_symmetry_3
    _geom_torsion_site_symmetry_4
    _geom_torsion
    _geom_torsion_publ_flag
    C1 O1 C2 C3 . . . . -1.8(3) ?
    C1 O1 C2 C4 . . . 3_755 178.06(18) ?
    O1 C2 C3 C4 . . . . -179.78(19) ?
    C4 C2 C3 C4 3_755 . . . 0.4(3) ?
    C2 C3 C4 C2 . . . 3_755 -0.4(3) ?
    C2 C3 C4 Se1 . . . . 177.83(15) ?
    C5 Se1 C4 C3 . . . . -3.27(19) ?
    C5 Se1 C4 C2 . . . 3_755 174.97(16) ?
    C4 Se1 C5 C6 . . . . -83.67(18) ?
    C4 Se1 C5 C10 . . . . 97.46(18) ?
    C10 C5 C6 C7 . . . . -2.0(3) ?
    Se1 C5 C6 C7 . . . . 179.10(16) ?
    C5 C6 C7 C8 . . . . 0.6(3) ?
    C6 C7 C8 C9 . . . . 0.8(3) ?
    C6 C7 C8 Cl . . . . 179.98(16) ?
    C7 C8 C9 C10 . . . . -0.7(3) ?
    Cl C8 C9 C10 . . . . -179.91(17) ?
    C8 C9 C10 C5 . . . . -0.8(3) ?
    C6 C5 C10 C9 . . . . 2.1(3) ?
    Se1 C5 C10 C9 . . . . -179.02(17) ?
