# Supplementary material for: 1,4-Bis(4-chloro­phenyl­seleno)-2,5-di­methoxy­benzene
Source: Acta Crystallogr Sect E Struct Rep Online. 2008 Dec 3;65(Pt 1):o13. doi: 10.1107/S1600536808039469 (PMC2967934; doi:10.1107/S1600536808039469)
Supplement: Supplementary file 2 [file e-65-00o13-Isup2.hkl]

# 
# h,k,l, Fc-squared, Fo-squared, sigma(Fo-squared) and status flag 
# 
data_I
_shelx_title ' fh505 CAD-4' 
_shelx_refln_list_code          4 
_shelx_F_calc_maximum      170.82 
_exptl_crystal_F_000       508.00 
_reflns_d_resolution_high  0.7983 
 
loop_ 
 _symmetry_equiv_pos_as_xyz 
 'x, y, z' 
 '-x+1/2, y+1/2, -z+1/2' 
 '-x, -y, -z' 
 'x-1/2, -y-1/2, z-1/2' 
 
_cell_length_a    11.7737 
_cell_length_b     6.6535 
_cell_length_c    13.4380 
_cell_angle_alpha  90.000 
_cell_angle_beta  114.136 
_cell_angle_gamma  90.000 
 
_shelx_F_squared_multiplier     1.000 
 
loop_ 
 _refln_index_h 
 _refln_index_k 
 _refln_index_l 
 _refln_F_squared_calc 
 _refln_F_squared_meas 
 _refln_F_squared_sigma 
 _refln_observed_status 
   2   0   0     7402.15     7139.55    139.32 o 
   4   0   0    15927.70    15951.07    310.04 o 
   6   0   0     4997.71     5264.28    105.79 o 
   8   0   0    12620.33    13300.25    274.42 o 
  10   0   0     1022.69     1048.42     22.31 o 
  12   0   0     4398.92     4634.36     95.55 o 
   1   1   0      168.50      165.26      3.47 o 
   2   1   0      194.73      183.28      3.93 o 
   3   1   0     1963.34     1966.10     40.10 o 
   4   1   0       35.18       44.67      1.93 o 
   5   1   0       47.48       36.81      2.02 o 
   6   1   0      493.93      511.66     11.57 o 
   7   1   0      661.38      696.84     15.79 o 
   8   1   0      440.36      455.04     11.39 o 
   9   1   0      890.88      938.45     20.50 o 
  10   1   0      333.32      351.46      9.19 o 
  11   1   0       14.53       21.73      2.19 o 
  12   1   0      165.53      174.22      4.96 o 
  13   1   0       20.59       21.39      1.42 o 
   0   2   0    19525.64    19901.91    379.79 o 
   1   2   0     2242.12     2016.01     41.03 o 
   2   2   0     3443.22     3370.89     70.51 o 
   3   2   0     1770.47     1553.47     33.44 o 
   4   2   0    12598.14    12967.27    254.37 o 
   5   2   0     2045.42     1854.68     38.46 o 
   6   2   0     1588.12     1565.57     32.83 o 
   7   2   0     1489.12     1482.56     30.76 o 
   8   2   0     5716.02     5943.00    124.40 o 
   9   2   0      431.35      445.82     11.46 o 
  10   2   0     1029.35     1101.62     23.70 o 
  11   2   0      820.04      850.64     18.32 o 
  12   2   0     1317.51     1408.53     29.78 o 
  13   2   0      265.85      277.34      6.26 o 
   1   3   0     1026.93      981.99     20.59 o 
   2   3   0       50.30       70.81      2.45 o 
   3   3   0     3987.86     4186.11     84.72 o 
   4   3   0      114.63      120.27      3.73 o 
   5   3   0     1172.39     1234.91     25.85 o 
   6   3   0        0.42        1.79      1.83 o 
   7   3   0     1035.44     1063.89     23.66 o 
   8   3   0      283.15      322.77     10.16 o 
   9   3   0      306.25      306.73      8.88 o 
  10   3   0        4.08        5.64      1.88 o 
  11   3   0      759.18      773.50     16.50 o 
  12   3   0       14.78       18.25      1.49 o 
   0   4   0      476.57      564.76     12.41 o 
   1   4   0     7101.28     6812.26    136.46 o 
   2   4   0      372.22      382.49      8.89 o 
   3   4   0     4094.82     3818.30     80.88 o 
   4   4   0       48.04       51.52      2.72 o 
   5   4   0     6088.74     6000.36    125.30 o 
   6   4   0      586.72      625.11     15.05 o 
   7   4   0     4304.75     4449.99     92.48 o 
   8   4   0      148.55      172.03      6.99 o 
   9   4   0     1434.42     1466.57     31.01 o 
  10   4   0      151.84      149.80      4.84 o 
  11   4   0     1221.11     1275.25     26.77 o 
   1   5   0      126.35      119.95      4.42 o 
   2   5   0        7.90        5.09      1.73 o 
   3   5   0      739.14      757.05     16.86 o 
   4   5   0      260.36      253.94      7.50 o 
   5   5   0      920.70      945.49     21.05 o 
   6   5   0      270.38      284.18      9.11 o 
   7   5   0      582.71      624.23     17.60 o 
   8   5   0       56.40       63.25      3.94 o 
   9   5   0      171.78      162.65      5.13 o 
  10   5   0        3.41        4.84      1.27 o 
   0   6   0      930.49      944.26     21.13 o 
   1   6   0     3676.13     3621.64     76.25 o 
   2   6   0       95.15      100.60      4.50 o 
   3   6   0     4331.48     4223.09     90.06 o 
   4   6   0     2106.96     2218.10     47.18 o 
   5   6   0     2505.34     2572.56     53.64 o 
   6   6   0       23.12       40.13      4.22 o 
   7   6   0     1315.86     1337.99     28.40 o 
   8   6   0      568.54      587.82     13.22 o 
   9   6   0     1477.09     1387.05     29.36 o 
   1   7   0        2.06       -2.13      2.13 o 
   2   7   0        0.70        5.66      2.23 o 
   3   7   0        2.40        3.63      2.30 o 
   4   7   0        2.86        2.47      2.51 o 
   5   7   0       95.45       83.50      4.74 o 
   6   7   0       43.70       48.27      2.99 o 
   7   7   0        0.38        5.43      1.32 o 
   0   8   0     2063.88     2088.68     43.97 o 
   1   8   0      690.14      673.36     15.45 o 
   2   8   0       94.23       92.86      4.19 o 
   3   8   0      125.21      125.82      5.05 o 
 -13   0   1      728.58      736.90     15.63 o 
 -11   0   1      125.70      121.72      4.49 o 
  -9   0   1       14.66       14.20      1.99 o 
  -7   0   1       43.71       45.94      2.59 o 
  -5   0   1       40.76       30.01      2.14 o 
  -3   0   1    26082.94    26657.44    508.86 o 
  -1   0   1      403.84      395.80      8.04 o 
   1   0   1     1158.22     1118.43     22.71 o 
   3   0   1       30.99       38.06      1.71 o 
   5   0   1     4387.21     4225.90     86.42 o 
   7   0   1      166.52      182.32      5.89 o 
   9   0   1     1355.47     1384.28     29.38 o 
  11   0   1        2.09        2.60      1.53 o 
  13   0   1      962.89     1011.05     21.48 o 
 -13   1   1      454.96      461.21     10.10 o 
 -12   1   1        5.72        7.87      1.59 o 
 -11   1   1     3193.52     3371.08     71.27 o 
 -10   1   1      493.11      509.26     12.16 o 
  -9   1   1     1045.65     1073.10     22.87 o 
  -8   1   1      704.30      688.95     15.49 o 
  -7   1   1     5065.91     5191.48    110.70 o 
  -6   1   1     3998.11     4045.65     85.85 o 
  -5   1   1     4769.68     4888.01     98.40 o 
  -4   1   1      251.93      226.19      5.26 o 
  -3   1   1    16635.95    16906.32    322.70 o 
  -2   1   1      731.06      789.69     16.31 o 
  -1   1   1     3647.03     3759.33     74.16 o 
   0   1   1     3584.50     3558.84     71.53 o 
   1   1   1    14013.47    13874.39    265.47 o 
   2   1   1     7334.03     6782.62    132.67 o 
   3   1   1     3336.75     3177.53     63.20 o 
   4   1   1      105.98       75.76      2.52 o 
   5   1   1     5369.69     5036.65    101.38 o 
   6   1   1     3904.07     3775.46     80.61 o 
   7   1   1     3220.13     3301.91     68.66 o 
   8   1   1      886.61      867.02     19.47 o 
   9   1   1     2553.07     2582.99     54.60 o 
  10   1   1      165.53      163.06      5.70 o 
  11   1   1      963.11     1002.53     21.19 o 
  12   1   1       44.42       51.29      2.41 o 
 -13   2   1       63.53       66.37      2.34 o 
 -12   2   1       39.35       41.44      2.24 o 
 -11   2   1        1.34        4.51      1.71 o 
 -10   2   1      826.21      850.86     18.73 o 
  -9   2   1      767.72      795.90     17.96 o 
  -8   2   1        1.00        3.48      2.37 o 
  -7   2   1       10.85       23.94      2.93 o 
  -6   2   1     2125.15     2281.96     48.07 o 
  -5   2   1       72.75       56.03      2.48 o 
  -4   2   1       74.57       86.40      2.74 o 
  -3   2   1      316.59      299.56      6.49 o 
  -2   2   1      441.46      413.74      8.57 o 
  -1   2   1      838.18      856.20     17.79 o 
   0   2   1       28.54       29.99      1.50 o 
   1   2   1      806.97      825.30     17.18 o 
   2   2   1      302.41      308.41      6.61 o 
   3   2   1      251.65      265.40      5.95 o 
   4   2   1      137.75      127.59      3.63 o 
   5   2   1     1438.49     1313.19     27.78 o 
   6   2   1       72.20       79.59      3.44 o 
   7   2   1      122.35      143.42      5.39 o 
   8   2   1      103.87      111.61      5.30 o 
   9   2   1      339.80      361.04      9.91 o 
  10   2   1       17.04       17.07      2.20 o 
  11   2   1       66.55       70.62      3.08 o 
  12   2   1      147.88      144.65      4.12 o 
 -12   3   1      245.27      270.05      6.60 o 
 -11   3   1      968.46     1020.21     21.62 o 
 -10   3   1     2252.18     2410.34     50.44 o 
  -9   3   1      416.04      448.74     11.57 o 
  -8   3   1     1373.01     1388.67     30.32 o 
  -7   3   1     1053.22     1150.54     25.56 o 
  -6   3   1     6250.62     6266.61    130.36 o 
  -5   3   1     2103.82     2135.53     44.56 o 
  -4   3   1     2848.26     2817.25     60.06 o 
  -3   3   1     2974.70     2978.82     62.05 o 
  -2   3   1     5514.31     5042.50    106.22 o 
  -1   3   1     1881.83     1832.66     38.23 o 
   0   3   1     2398.82     2213.34     47.52 o 
   1   3   1     6405.16     6571.68    134.88 o 
   2   3   1    13601.11    13245.64    260.47 o 
   3   3   1     3141.42     3258.97     67.83 o 
   4   3   1     3296.71     3114.28     66.26 o 
   5   3   1     1530.32     1533.80     32.04 o 
   6   3   1     6277.54     6080.23    127.13 o 
   7   3   1     1513.57     1601.75     33.50 o 
   8   3   1      890.37      922.79     21.75 o 
   9   3   1     2034.52     2090.86     44.00 o 
  10   3   1     2799.85     2914.60     61.67 o 
  11   3   1      505.66      525.00     11.60 o 
  12   3   1      517.61      512.38     10.82 o 
 -12   4   1       40.65       36.77      1.70 o 
 -11   4   1       12.26       16.73      1.69 o 
 -10   4   1       91.14       98.10      3.90 o 
  -9   4   1       82.61       79.75      4.13 o 
  -8   4   1      112.28      119.88      5.73 o 
  -7   4   1      356.72      399.45     12.24 o 
  -6   4   1     1757.54     1898.28     40.32 o 
  -5   4   1      133.60      168.90      5.54 o 
  -4   4   1       78.89       86.15      3.48 o 
  -3   4   1      408.31      431.64      9.97 o 
  -2   4   1      182.45      193.37      5.32 o 
  -1   4   1       40.40       46.36      2.33 o 
   0   4   1      281.78      259.13      6.62 o 
   1   4   1      101.34      151.60      4.44 o 
   2   4   1       78.05       87.18      3.21 o 
   3   4   1      131.22      117.18      3.95 o 
   4   4   1      265.99      263.01      7.07 o 
   5   4   1        3.13        3.68      1.85 o 
   6   4   1       51.58       69.59      3.97 o 
   7   4   1       36.33       36.72      3.71 o 
   8   4   1      732.00      740.55     18.65 o 
   9   4   1        0.76        1.50      2.04 o 
  10   4   1       42.15       42.43      2.46 o 
  11   4   1       36.26       34.63      1.80 o 
 -11   5   1      108.94      108.17      3.09 o 
 -10   5   1     1491.82     1495.80     31.59 o 
  -9   5   1       12.52       15.88      1.99 o 
  -8   5   1      313.47      340.66      9.82 o 
  -7   5   1        2.10       -1.85      3.40 o 
  -6   5   1     3009.46     3110.91     66.80 o 
  -5   5   1        1.84        5.23      2.31 o 
  -4   5   1     2736.27     2764.10     57.58 o 
  -3   5   1       90.87      107.15      4.33 o 
  -2   5   1     5909.18     5851.34    122.72 o 
  -1   5   1       16.46       16.13      2.12 o 
   0   5   1     1391.16     1277.76     27.01 o 
   1   5   1      429.61      427.75     10.47 o 
   2   5   1     6732.61     6573.20    135.97 o 
   3   5   1      498.88      507.20     12.15 o 
   4   5   1     1370.06     1322.72     27.62 o 
   5   5   1       62.00       72.30      3.98 o 
   6   5   1     1554.94     1598.74     34.33 o 
   7   5   1       38.99       48.57      4.57 o 
   8   5   1      357.84      383.21     10.44 o 
   9   5   1        6.44        8.00      1.72 o 
  10   5   1     2480.53     2453.87     51.22 o 
  -9   6   1      290.28      279.55      6.68 o 
  -8   6   1        0.08       10.50      1.72 o 
  -7   6   1        2.75       13.24      2.47 o 
  -6   6   1       15.31       20.77      3.65 o 
  -5   6   1      105.34      109.77      5.60 o 
  -4   6   1      112.44      121.54      5.54 o 
  -3   6   1        1.59        3.37      2.24 o 
  -2   6   1       15.03       23.69      2.69 o 
  -1   6   1      710.88      738.66     17.17 o 
   0   6   1      236.73      211.98      6.93 o 
   1   6   1      315.69      275.18      8.06 o 
   2   6   1        8.08        7.18      2.13 o 
   3   6   1        2.84        5.45      2.05 o 
   4   6   1      268.31      264.11      8.26 o 
   5   6   1        7.97        7.97      2.82 o 
   6   6   1       50.27       43.87      4.30 o 
   7   6   1      154.37      149.41      5.61 o 
   8   6   1      117.22      109.17      3.83 o 
  -7   7   1      548.86      541.18     11.62 o 
  -6   7   1     1433.60     1378.02     28.60 o 
  -5   7   1      119.43      130.67      5.36 o 
  -4   7   1      302.38      317.24      9.57 o 
  -3   7   1     1997.19     2123.84     44.42 o 
  -2   7   1      649.23      624.07     15.15 o 
  -1   7   1      475.99      507.07     12.95 o 
   0   7   1      793.43      801.49     18.57 o 
   1   7   1      918.81      979.59     21.74 o 
   2   7   1     1374.54     1297.30     27.51 o 
   3   7   1      458.78      456.42     11.69 o 
   4   7   1      370.91      369.37     10.13 o 
   5   7   1     1440.20     1446.17     31.55 o 
   6   7   1      467.41      440.01     10.44 o 
  -4   8   1        4.11        5.86      1.64 o 
  -3   8   1       40.41       43.11      2.99 o 
  -2   8   1       59.60       60.92      3.68 o 
  -1   8   1      202.50      201.78      6.48 o 
   0   8   1       16.43       17.68      2.54 o 
   1   8   1       18.42       19.69      2.54 o 
   2   8   1        8.90        9.47      2.40 o 
   3   8   1       98.49       73.98      4.31 o 
 -14   0   2      925.94      907.84     19.17 o 
 -12   0   2     1066.55     1146.26     24.16 o 
 -10   0   2      408.82      406.84     10.03 o 
  -8   0   2     4181.81     4274.90     90.10 o 
  -6   0   2     1603.03     1591.74     33.58 o 
  -4   0   2    29179.77    31367.49    602.44 o 
  -2   0   2     7103.45     7249.05    142.91 o 
   0   0   2    10284.88    10021.98    194.21 o 
   2   0   2     4393.58     3901.51     79.85 o 
   4   0   2     5680.56     4959.69     98.86 o 
   6   0   2     3292.40     3191.95     66.90 o 
   8   0   2     7054.02     7310.11    152.07 o 
  10   0   2     1414.32     1429.32     30.27 o 
  12   0   2     1807.67     1815.88     38.08 o 
 -13   1   2        4.94        5.93      1.29 o 
 -12   1   2     1692.70     1766.00     37.52 o 
 -11   1   2      195.25      200.03      6.16 o 
 -10   1   2      212.74      221.37      6.51 o 
  -9   1   2      288.33      292.12      7.88 o 
  -8   1   2     1634.19     1604.44     33.92 o 
  -7   1   2      189.44      185.42      5.68 o 
  -6   1   2       28.49       36.50      2.67 o 
  -5   1   2     1989.23     2189.81     45.91 o 
  -4   1   2    14704.18    15549.77    301.00 o 
  -3   1   2      236.52      246.31      5.34 o 
  -2   1   2      194.51      218.83      4.60 o 
  -1   1   2     9346.73    10069.93    194.74 o 
   0   1   2    11895.10    12312.06    241.19 o 
   1   1   2      231.95      225.44      4.76 o 
   2   1   2      573.86      520.80     10.75 o 
   3   1   2      556.76      484.09     10.05 o 
   4   1   2     1990.83     1879.57     39.01 o 
   5   1   2       26.45       30.90      1.97 o 
   6   1   2      654.77      586.85     13.13 o 
   7   1   2        4.38        7.02      2.08 o 
   8   1   2      870.53      865.41     19.72 o 
   9   1   2        3.99        5.08      2.13 o 
  10   1   2      570.40      576.66     13.66 o 
  11   1   2       36.03       37.33      2.35 o 
  12   1   2       12.25       19.05      1.51 o 
 -13   2   2     1217.54     1270.78     26.71 o 
 -12   2   2     1267.95     1332.52     28.29 o 
 -11   2   2      264.07      276.53      7.57 o 
 -10   2   2     1433.84     1490.61     31.38 o 
  -9   2   2     3911.38     4022.09     85.11 o 
  -8   2   2     2817.61     2906.42     61.61 o 
  -7   2   2      451.96      450.55     11.91 o 
  -6   2   2     1346.52     1301.33     27.30 o 
  -5   2   2     4053.72     3793.52     78.30 o 
  -4   2   2     7917.61     8402.63    167.89 o 
  -3   2   2      430.57      389.08      8.17 o 
  -2   2   2     5188.09     5348.01    108.08 o 
  -1   2   2    15630.47    16593.16    319.91 o 
   0   2   2     2540.72     2408.47     49.90 o 
   1   2   2      138.41      107.33      2.85 o 
   2   2   2     1302.82     1164.56     24.79 o 
   3   2   2     6640.59     5980.62    122.81 o 
   4   2   2     9742.65     9998.97    201.26 o 
   5   2   2       97.75       69.49      2.89 o 
   6   2   2     2625.21     2639.30     55.17 o 
   7   2   2     3997.54     3813.33     78.94 o 
   8   2   2      911.24      904.75     20.81 o 
   9   2   2        3.99        8.58      2.46 o 
  10   2   2      535.68      570.37     13.42 o 
  11   2   2      853.56      903.30     19.08 o 
  12   2   2     1107.67     1112.82     23.56 o 
 -13   3   2        2.50        2.43      1.00 o 
 -12   3   2      407.63      408.39      9.26 o 
 -11   3   2      418.38      434.35     10.38 o 
 -10   3   2       84.41       83.59      3.89 o 
  -9   3   2       46.47       60.59      3.51 o 
  -8   3   2       51.92       63.88      4.14 o 
  -7   3   2      997.22     1075.64     24.60 o 
  -6   3   2        2.08        1.14      1.93 o 
  -5   3   2       52.97       57.17      2.72 o 
  -4   3   2      217.71      218.09      5.59 o 
  -3   3   2      502.27      486.97     10.43 o 
  -2   3   2      300.93      330.29      7.44 o 
  -1   3   2     1505.45     1743.52     36.95 o 
   0   3   2       10.30       29.89      1.80 o 
   1   3   2      405.33      411.19      8.91 o 
   2   3   2      183.54      197.37      4.98 o 
   3   3   2      317.95      300.91      7.13 o 
   4   3   2       12.05       10.65      1.57 o 
   5   3   2       12.11       27.82      2.25 o 
   6   3   2      275.32      272.03      7.74 o 
   7   3   2      300.47      308.02      9.07 o 
   8   3   2       95.65       90.31      4.98 o 
   9   3   2        3.19        9.49      2.47 o 
  10   3   2       27.83       29.49      2.38 o 
  11   3   2       71.66       71.29      2.77 o 
 -12   4   2      131.74      136.07      3.69 o 
 -11   4   2      323.58      341.80      8.13 o 
 -10   4   2     1014.87     1003.76     21.34 o 
  -9   4   2     5354.34     5624.13    120.54 o 
  -8   4   2      132.14      142.46      6.13 o 
  -7   4   2      587.77      666.36     17.55 o 
  -6   4   2      371.14      410.11     11.03 o 
  -5   4   2     6922.67     7062.15    145.14 o 
  -4   4   2       46.86       47.93      2.71 o 
  -3   4   2     1295.47     1281.78     26.76 o 
  -2   4   2      340.33      328.54      8.02 o 
  -1   4   2     7097.48     6906.41    139.43 o 
   0   4   2       23.50       19.68      1.85 o 
   1   4   2     1830.99     1604.87     33.65 o 
   2   4   2      455.77      458.89     10.47 o 
   3   4   2    11521.60    10849.56    224.37 o 
   4   4   2      767.77      727.20     15.97 o 
   5   4   2      182.11      165.48      5.61 o 
   6   4   2      126.74      130.46      5.26 o 
   7   4   2     4273.31     4310.54     90.37 o 
   8   4   2        8.77       11.36      3.11 o 
   9   4   2      705.50      713.75     16.22 o 
  10   4   2       12.42       13.28      1.71 o 
 -11   5   2      443.62      436.13      9.34 o 
 -10   5   2        0.70        0.14      1.29 o 
  -9   5   2      328.66      305.65      8.11 o 
  -8   5   2        4.77        8.76      2.47 o 
  -7   5   2      517.43      518.86     14.33 o 
  -6   5   2      141.88      142.79      6.40 o 
  -5   5   2       47.09       50.40      3.62 o 
  -4   5   2      760.93      759.46     17.30 o 
  -3   5   2      902.25      928.32     20.23 o 
  -2   5   2      285.19      290.33      8.02 o 
  -1   5   2      332.46      331.35      8.87 o 
   0   5   2     1539.61     1494.95     31.43 o 
   1   5   2      999.66      940.16     20.23 o 
   2   5   2      134.22      127.98      4.66 o 
   3   5   2       53.89       47.35      3.00 o 
   4   5   2      168.53      169.49      5.82 o 
   5   5   2       94.80       90.23      4.35 o 
   6   5   2       37.30       36.52      3.60 o 
   7   5   2      310.78      320.51     10.06 o 
   8   5   2      127.90      121.79      4.95 o 
   9   5   2        3.11        5.51      1.57 o 
  -9   6   2      929.43      930.75     19.43 o 
  -8   6   2      491.53      484.87     11.26 o 
  -7   6   2      544.31      570.91     13.75 o 
  -6   6   2        0.92        1.55      2.67 o 
  -5   6   2     1894.58     1940.53     40.98 o 
  -4   6   2     1243.85     1355.25     29.49 o 
  -3   6   2     1513.60     1578.66     33.16 o 
  -2   6   2       68.27       82.82      4.26 o 
  -1   6   2     3730.49     3716.44     78.64 o 
   0   6   2      201.64      217.55      7.13 o 
   1   6   2      628.31      600.27     14.34 o 
   2   6   2      277.00      266.37      7.84 o 
   3   6   2     1701.80     1640.25     34.57 o 
   4   6   2     1479.63     1500.70     31.58 o 
   5   6   2     1591.14     1573.64     33.18 o 
   6   6   2      137.69      147.80      6.24 o 
   7   6   2      901.26      913.48     20.15 o 
   8   6   2      115.59      119.29      3.75 o 
  -7   7   2       65.32       70.76      2.77 o 
  -6   7   2      370.72      361.95      9.06 o 
  -5   7   2      685.61      700.14     15.98 o 
  -4   7   2      266.60      268.44      8.43 o 
  -3   7   2       76.70       64.91      4.23 o 
  -2   7   2       62.25       69.96      4.11 o 
  -1   7   2        0.05        6.03      2.42 o 
   0   7   2      255.19      250.74      7.88 o 
   1   7   2       31.75       38.13      3.06 o 
   2   7   2      929.07      826.06     18.51 o 
   3   7   2      231.30      236.18      7.15 o 
   4   7   2      183.80      178.56      6.13 o 
   5   7   2        0.56       -2.45      2.45 o 
   6   7   2      161.28      148.72      4.58 o 
  -4   8   2      942.19      925.39     19.17 o 
  -3   8   2      522.34      518.84     11.73 o 
  -2   8   2      313.09      313.15      8.35 o 
  -1   8   2      128.34      125.39      4.93 o 
   0   8   2      979.71      928.93     20.23 o 
   1   8   2      387.60      362.32      9.19 o 
   2   8   2      625.20      628.39     14.46 o 
 -13   0   3      341.67      357.66      8.34 o 
 -11   0   3     1949.99     1981.47     42.10 o 
  -9   0   3        8.74        8.60      1.71 o 
  -7   0   3        4.33        9.70      1.53 o 
  -5   0   3     1173.30     1143.64     24.21 o 
  -3   0   3    13721.26    14268.61    275.27 o 
  -1   0   3      912.08      946.78     19.94 o 
   1   0   3     1157.47     1087.20     22.90 o 
   3   0   3       33.28       47.91      1.98 o 
   5   0   3      463.88      554.45     12.17 o 
   7   0   3      220.26      229.26      7.07 o 
   9   0   3      114.37      114.82      4.89 o 
  11   0   3       42.94       37.68      2.21 o 
 -14   1   3      180.14      180.79      4.38 o 
 -13   1   3      789.42      827.68     17.51 o 
 -12   1   3      243.30      253.46      6.85 o 
 -11   1   3     2921.03     3069.89     65.61 o 
 -10   1   3       10.60        9.44      1.81 o 
  -9   1   3     2777.80     2863.78     60.98 o 
  -8   1   3     1215.43     1187.71     25.15 o 
  -7   1   3    18351.89    19665.26    388.74 o 
  -6   1   3       23.12       31.44      2.54 o 
  -5   1   3     4814.95     5091.04    104.02 o 
  -4   1   3       24.58       49.68      2.30 o 
  -3   1   3    17393.54    18128.19    345.14 o 
  -2   1   3      185.25      160.04      3.73 o 
  -1   1   3    13606.99    14067.68    274.09 o 
   0   1   3     2080.18     2061.69     43.06 o 
   1   1   3    22707.88    21767.90    417.51 o 
   2   1   3     2268.68     2146.17     44.78 o 
   3   1   3     5246.03     4965.14    103.70 o 
   4   1   3      922.08      827.88     17.45 o 
   5   1   3    11741.54    11289.87    229.35 o 
   6   1   3       25.39       19.46      2.02 o 
   7   1   3     2626.14     2660.16     55.66 o 
   8   1   3      399.35      380.89     10.50 o 
   9   1   3     3895.63     4071.24     86.88 o 
  10   1   3       97.21       94.64      3.99 o 
  11   1   3      600.83      614.75     13.28 o 
  12   1   3        8.45        6.75      1.12 o 
 -13   2   3       66.94       66.04      2.60 o 
 -12   2   3        0.04        6.53      1.55 o 
 -11   2   3      297.44      310.80      8.27 o 
 -10   2   3     1173.64     1241.21     26.23 o 
  -9   2   3      460.51      499.47     12.03 o 
  -8   2   3      201.34      216.46      6.67 o 
  -7   2   3     1364.14     1458.89     30.52 o 
  -6   2   3      992.73      971.96     20.80 o 
  -5   2   3        0.41        7.64      1.56 o 
  -4   2   3      198.61      200.19      4.92 o 
  -3   2   3     2109.08     2215.76     46.06 o 
  -2   2   3     1940.33     1940.33     40.96 o 
  -1   2   3      786.85      843.54     17.69 o 
   0   2   3      344.98      386.38      8.55 o 
   1   2   3       47.32       86.69      2.58 o 
   2   2   3     3653.56     3652.94     73.98 o 
   3   2   3       23.03       21.87      1.54 o 
   4   2   3      223.31      189.40      5.08 o 
   5   2   3      840.31      817.10     17.23 o 
   6   2   3      495.74      517.06     12.17 o 
   7   2   3       11.71       16.55      2.38 o 
   8   2   3       36.86       29.66      3.16 o 
   9   2   3       94.10      109.93      4.93 o 
  10   2   3      136.69      152.04      5.04 o 
  11   2   3        9.64        9.35      1.49 o 
 -13   3   3      226.98      226.30      5.38 o 
 -12   3   3     1719.62     1784.29     37.33 o 
 -11   3   3      404.03      423.67     10.25 o 
 -10   3   3      697.90      730.45     16.57 o 
  -9   3   3      413.40      431.26     10.98 o 
  -8   3   3     3384.28     3472.19     73.26 o 
  -7   3   3     1117.66     1201.60     27.00 o 
  -6   3   3      783.13      731.19     16.46 o 
  -5   3   3      925.51      932.03     19.58 o 
  -4   3   3     3546.37     3435.25     72.15 o 
  -3   3   3     3195.04     3537.49     73.21 o 
  -2   3   3     5021.83     5022.99    101.17 o 
  -1   3   3      673.27      616.13     13.09 o 
   0   3   3     8021.76     7924.99    165.39 o 
   1   3   3     3183.54     3010.85     63.14 o 
   2   3   3     2127.24     1799.85     38.48 o 
   3   3   3     1551.96     1389.43     29.27 o 
   4   3   3     3885.32     3453.88     71.06 o 
   5   3   3     1320.58     1267.14     26.69 o 
   6   3   3     2608.89     2489.93     52.16 o 
   7   3   3      360.48      392.63     10.62 o 
   8   3   3     2088.00     2131.81     45.15 o 
   9   3   3     1251.26     1226.82     26.23 o 
  10   3   3      611.57      632.35     13.89 o 
  11   3   3      246.66      249.70      5.87 o 
 -12   4   3        7.76        7.93      1.24 o 
 -11   4   3       15.35       18.42      1.73 o 
 -10   4   3     1961.87     1976.79     41.72 o 
  -9   4   3      302.23      293.09      8.49 o 
  -8   4   3       50.34       59.38      3.90 o 
  -7   4   3      122.30      133.88      6.14 o 
  -6   4   3      996.47     1026.86     22.79 o 
  -5   4   3       58.72       75.98      3.68 o 
  -4   4   3       62.88       80.53      3.51 o 
  -3   4   3        0.01        4.77      1.59 o 
  -2   4   3     1626.97     1673.86     34.78 o 
  -1   4   3      292.90      329.50      8.27 o 
   0   4   3      486.79      511.53     11.78 o 
   1   4   3       22.19       20.08      1.78 o 
   2   4   3     1533.14     1504.20     31.53 o 
   3   4   3      246.64      233.63      6.50 o 
   4   4   3      129.15      114.66      4.34 o 
   5   4   3      621.15      588.78     13.87 o 
   6   4   3      327.67      337.13      9.40 o 
   7   4   3      111.96      117.45      5.42 o 
   8   4   3      245.54      247.77      8.20 o 
   9   4   3        0.13        1.34      1.69 o 
  10   4   3       45.42       53.23      2.32 o 
 -11   5   3        0.83        2.62      1.10 o 
 -10   5   3     1492.16     1470.98     30.83 o 
  -9   5   3       29.72       26.06      2.39 o 
  -8   5   3     3115.86     3136.27     66.44 o 
  -7   5   3      391.64      414.99     11.73 o 
  -6   5   3     2607.61     2665.79     55.91 o 
  -5   5   3        1.07        4.97      2.52 o 
  -4   5   3     7038.66     7045.10    147.89 o 
  -3   5   3      600.03      606.60     14.34 o 
  -2   5   3     6580.85     6796.73    142.10 o 
  -1   5   3      212.47      239.93      7.29 o 
   0   5   3     4847.27     4557.43     95.95 o 
   1   5   3       13.96       15.18      2.04 o 
   2   5   3     1956.37     1811.64     38.39 o 
   3   5   3      144.71      158.94      5.50 o 
   4   5   3     3302.01     2983.07     63.26 o 
   5   5   3        4.50        1.47      2.30 o 
   6   5   3     3012.22     2900.97     61.00 o 
   7   5   3      132.87      144.27      5.86 o 
   8   5   3     2446.31     2469.03     52.17 o 
   9   5   3      441.03      443.13      9.81 o 
 -10   6   3      251.18      237.79      5.53 o 
  -9   6   3       49.46       51.92      2.40 o 
  -8   6   3      118.32      116.90      4.11 o 
  -7   6   3      370.21      385.65      9.99 o 
  -6   6   3      337.51      338.57      9.76 o 
  -5   6   3       14.75       19.86      3.06 o 
  -4   6   3       93.50       85.70      4.90 o 
  -3   6   3      197.59      216.13      7.32 o 
  -2   6   3     1233.98     1319.37     28.30 o 
  -1   6   3       60.79       55.03      3.66 o 
   0   6   3        6.68        5.61      2.27 o 
   1   6   3        2.87        5.14      1.95 o 
   2   6   3        0.96        6.12      2.08 o 
   3   6   3        9.69       14.66      2.38 o 
   4   6   3      108.40      105.97      4.73 o 
   5   6   3      151.86      146.84      5.59 o 
   6   6   3       28.53       31.30      3.01 o 
   7   6   3       31.05       28.87      2.55 o 
  -7   7   3      647.30      663.55     13.91 o 
  -6   7   3     1519.61     1456.90     30.64 o 
  -5   7   3       80.73       79.48      3.75 o 
  -4   7   3      720.84      749.17     17.11 o 
  -3   7   3     1145.81     1212.11     26.33 o 
  -2   7   3      949.21      967.76     21.79 o 
  -1   7   3       19.36       26.89      3.09 o 
   0   7   3     2014.50     1859.28     39.54 o 
   1   7   3     1408.86     1389.37     29.28 o 
   2   7   3     1396.56     1260.69     26.84 o 
   3   7   3      248.03      252.26      7.30 o 
   4   7   3      485.43      472.34     11.74 o 
   5   7   3     1023.06     1025.20     21.85 o 
  -3   8   3      208.47      203.90      5.66 o 
  -2   8   3       12.23       10.87      1.93 o 
  -1   8   3       13.45        8.79      2.27 o 
   0   8   3       42.03       52.26      3.20 o 
   1   8   3       42.23       48.42      3.11 o 
 -14   0   4     1280.03     1357.34     28.79 o 
 -12   0   4      653.39      694.27     15.36 o 
 -10   0   4     1520.10     1504.53     31.99 o 
  -8   0   4     3293.74     3402.20     72.61 o 
  -6   0   4    20585.36    21955.53    424.68 o 
  -4   0   4      253.93      332.13      7.21 o 
  -2   0   4    12110.59    11357.26    220.56 o 
   0   0   4     2387.34     2104.71     43.51 o 
   2   0   4    12748.51    11783.87    234.85 o 
   4   0   4     1306.51     1119.93     23.32 o 
   6   0   4     6431.90     6393.88    132.82 o 
   8   0   4     1632.21     1740.52     36.36 o 
  10   0   4     4757.74     4722.74     99.25 o 
 -14   1   4      119.84      106.25      3.06 o 
 -13   1   4      223.13      237.63      6.06 o 
 -12   1   4      422.94      454.36     10.74 o 
 -11   1   4      203.36      207.35      6.08 o 
 -10   1   4      284.59      296.44      7.84 o 
  -9   1   4      947.27      914.84     19.50 o 
  -8   1   4     2966.25     2946.93     62.51 o 
  -7   1   4        0.36       -0.30      1.47 o 
  -6   1   4      143.50      156.16      4.69 o 
  -5   1   4      358.05      348.38      8.50 o 
  -4   1   4      996.32     1049.34     21.65 o 
  -3   1   4        0.63        3.27      1.31 o 
  -2   1   4     3244.43     3377.61     68.88 o 
  -1   1   4      229.30      238.90      5.76 o 
   0   1   4     2473.71     2417.96     50.77 o 
   1   1   4      353.10      319.41      6.95 o 
   2   1   4      454.84      450.89      9.62 o 
   3   1   4     2392.71     2456.79     52.55 o 
   4   1   4      356.14      331.58      7.84 o 
   5   1   4      184.50      166.32      5.03 o 
   6   1   4      766.18      743.09     16.47 o 
   7   1   4       20.09       16.89      2.52 o 
   8   1   4      326.86      311.02      9.06 o 
   9   1   4       85.58       80.84      4.11 o 
  10   1   4      285.63      291.24      7.63 o 
  11   1   4       52.35       49.54      2.23 o 
 -14   2   4      415.06      420.72      8.93 o 
 -13   2   4     1278.07     1319.11     27.85 o 
 -12   2   4      673.22      700.22     15.24 o 
 -11   2   4      287.71      295.51      7.97 o 
 -10   2   4     3249.38     3429.26     72.92 o 
  -9   2   4     1627.05     1565.50     33.08 o 
  -8   2   4     1025.50     1010.88     21.63 o 
  -7   2   4     1048.79     1052.60     22.58 o 
  -6   2   4     5487.29     6009.27    127.09 o 
  -5   2   4     8991.25     9482.78    194.63 o 
  -4   2   4     2218.61     2293.66     49.00 o 
  -3   2   4     1677.41     1625.79     34.05 o 
  -2   2   4     8493.77     8958.96    180.66 o 
  -1   2   4    19091.12    20982.99    407.79 o 
   0   2   4     5653.27     5761.67    118.65 o 
   1   2   4     1460.60     1324.32     28.62 o 
   2   2   4    12246.83    11873.63    236.34 o 
   3   2   4     5164.34     4618.81     93.96 o 
   4   2   4     1536.97     1371.24     28.66 o 
   5   2   4     1734.60     1556.15     32.18 o 
   6   2   4     3427.24     3312.48     70.95 o 
   7   2   4     3653.39     3410.53     71.72 o 
   8   2   4     1233.69     1213.83     26.66 o 
   9   2   4      266.87      265.33      7.90 o 
  10   2   4     1819.48     1852.82     39.31 o 
  11   2   4      737.00      730.57     15.35 o 
 -13   3   4      898.76      914.72     19.20 o 
 -12   3   4      130.33      133.17      4.14 o 
 -11   3   4      103.71      101.59      3.96 o 
 -10   3   4      294.99      268.23      7.65 o 
  -9   3   4     1572.89     1623.06     34.32 o 
  -8   3   4      285.26      311.78      8.95 o 
  -7   3   4      126.21      149.08      6.05 o 
  -6   3   4       26.65       34.71      2.99 o 
  -5   3   4      680.14      634.36     13.95 o 
  -4   3   4      324.72      321.54      7.75 o 
  -3   3   4      246.37      258.76      6.45 o 
  -2   3   4      221.72      246.98      6.29 o 
  -1   3   4     2782.23     3059.91     63.70 o 
   0   3   4       45.56       43.86      2.41 o 
   1   3   4      409.68      376.60      8.58 o 
   2   3   4       50.43       56.88      2.50 o 
   3   3   4      597.38      503.74     11.35 o 
   4   3   4       70.68       66.05      3.06 o 
   5   3   4      615.95      595.01     13.71 o 
   6   3   4       56.66       58.76      3.44 o 
   7   3   4      454.38      494.92     12.50 o 
   8   3   4       67.08       69.96      4.15 o 
   9   3   4      357.29      363.87      9.43 o 
  10   3   4       83.05       84.44      3.16 o 
 -12   4   4      189.81      184.43      4.81 o 
 -11   4   4      665.29      686.76     14.78 o 
 -10   4   4      315.77      314.94      8.28 o 
  -9   4   4     2091.81     2193.44     46.29 o 
  -8   4   4      171.26      183.85      6.38 o 
  -7   4   4     1205.81     1284.89     27.71 o 
  -6   4   4      125.38      139.79      5.82 o 
  -5   4   4     7203.09     7656.99    157.50 o 
  -4   4   4     1476.05     1525.33     32.02 o 
  -3   4   4     1727.41     1747.45     36.55 o 
  -2   4   4      853.41      981.86     20.73 o 
  -1   4   4     7923.78     8044.91    163.85 o 
   0   4   4     1847.47     1848.55     39.35 o 
   1   4   4     1514.49     1364.90     28.60 o 
   2   4   4     1609.85     1489.19     31.59 o 
   3   4   4     9596.64     8673.99    174.57 o 
   4   4   4     1123.12     1051.88     22.34 o 
   5   4   4     1405.35     1309.18     27.41 o 
   6   4   4       29.71       18.49      2.73 o 
   7   4   4     2015.33     1992.45     41.22 o 
   8   4   4      412.13      425.89     11.17 o 
   9   4   4      822.33      834.57     17.82 o 
 -11   5   4       16.47       15.49      1.39 o 
 -10   5   4       90.39       82.86      3.14 o 
  -9   5   4      502.89      510.40     12.00 o 
  -8   5   4      153.51      147.03      5.45 o 
  -7   5   4        0.03        1.28      2.30 o 
  -6   5   4      361.55      386.58     10.73 o 
  -5   5   4      287.51      284.37      8.80 o 
  -4   5   4      988.91     1058.46     23.16 o 
  -3   5   4        8.89       10.82      2.40 o 
  -2   5   4        0.32       11.40      2.35 o 
  -1   5   4     1834.74     1948.29     41.39 o 
   0   5   4        2.73        3.23      2.05 o 
   1   5   4      183.70      162.63      5.47 o 
   2   5   4       27.08       33.26      2.60 o 
   3   5   4       25.21       26.90      2.59 o 
   4   5   4      592.66      529.66     12.85 o 
   5   5   4      264.11      254.28      7.83 o 
   6   5   4      332.38      316.53      9.04 o 
   7   5   4      207.27      225.84      7.07 o 
   8   5   4       87.80       85.17      3.59 o 
 -10   6   4      677.24      650.13     13.53 o 
  -9   6   4      944.16      905.00     19.05 o 
  -8   6   4       20.38       18.57      1.91 o 
  -7   6   4      598.61      644.69     14.65 o 
  -6   6   4      231.95      258.38      7.81 o 
  -5   6   4     2520.21     2690.61     55.71 o 
  -4   6   4       30.89       29.90      3.29 o 
  -3   6   4     1295.94     1338.98     29.18 o 
  -2   6   4     1536.82     1537.20     32.54 o 
  -1   6   4      958.77     1055.20     23.59 o 
   0   6   4       93.51       98.04      4.92 o 
   1   6   4     1219.91     1130.04     24.64 o 
   2   6   4     1010.47      974.16     21.53 o 
   3   6   4     1799.23     1676.72     35.53 o 
   4   6   4       14.81       15.02      2.37 o 
   5   6   4      632.18      641.67     14.85 o 
   6   6   4      399.90      400.77     10.37 o 
   7   6   4     1795.30     1759.64     36.44 o 
  -8   7   4      594.73      540.82     11.41 o 
  -7   7   4        2.25        2.93      1.26 o 
  -6   7   4        1.11       -0.37      1.47 o 
  -5   7   4      140.66      147.90      4.84 o 
  -4   7   4      297.36      317.61      8.48 o 
  -3   7   4        1.18        5.49      2.12 o 
  -2   7   4       33.73       31.36      3.07 o 
  -1   7   4       14.66       16.12      2.79 o 
   0   7   4      463.04      444.53     11.58 o 
   1   7   4       29.83       26.28      2.54 o 
   2   7   4       53.98       50.34      3.09 o 
   3   7   4       17.79       24.14      2.50 o 
   4   7   4      383.78      354.42      9.03 o 
   5   7   4        8.20        9.78      2.08 o 
  -3   8   4      501.48      503.93     10.98 o 
  -2   8   4     1456.24     1482.83     30.96 o 
  -1   8   4      108.61      104.15      3.88 o 
   0   8   4      664.68      613.72     13.83 o 
 -13   0   5      285.75      305.00      7.49 o 
 -11   0   5     2915.73     3060.54     65.56 o 
  -9   0   5       20.67       26.92      2.06 o 
  -7   0   5     7996.15     8119.02    167.13 o 
  -5   0   5     1188.33     1277.08     26.70 o 
  -3   0   5    11793.02    11458.76    225.16 o 
  -1   0   5       13.38       10.94      1.23 o 
   1   0   5     2026.41     1793.96     38.02 o 
   3   0   5        6.22        3.29      1.25 o 
   5   0   5      573.62      577.73     13.16 o 
   7   0   5      457.40      478.37     12.09 o 
   9   0   5     1095.75     1124.39     23.96 o 
  11   0   5       39.25       33.88      1.73 o 
 -14   1   5       97.73      100.71      3.03 o 
 -13   1   5      639.07      686.86     14.64 o 
 -12   1   5      910.02      899.49     19.23 o 
 -11   1   5     2241.76     2288.25     48.90 o 
 -10   1   5       93.44       98.45      3.87 o 
  -9   1   5     3872.88     3837.57     81.70 o 
  -8   1   5      252.36      215.01      5.95 o 
  -7   1   5     1648.23     1613.67     33.63 o 
  -6   1   5      410.10      446.25      9.98 o 
  -5   1   5     4442.13     4642.19     94.24 o 
  -4   1   5      585.89      537.01     11.50 o 
  -3   1   5     5402.20     4992.28    103.29 o 
  -2   1   5        0.04        4.27      1.62 o 
  -1   1   5    10448.15    10658.31    213.20 o 
   0   1   5     4117.06     4058.96     83.26 o 
   1   1   5     5826.80     5152.44    109.11 o 
   2   1   5       10.03        5.89      1.17 o 
   3   1   5     3641.72     3368.71     71.07 o 
   4   1   5      268.52      209.77      5.78 o 
   5   1   5     5527.58     5274.33    110.58 o 
   6   1   5        1.28        3.80      1.78 o 
   7   1   5     3000.87     3018.30     62.89 o 
   8   1   5       29.77       37.00      3.16 o 
   9   1   5     1636.53     1621.21     33.93 o 
  10   1   5       81.42       85.45      3.35 o 
 -14   2   5      171.16      156.31      3.91 o 
 -13   2   5       68.82       67.89      2.61 o 
 -12   2   5      849.92      848.18     18.05 o 
 -11   2   5     1346.70     1381.57     29.26 o 
 -10   2   5       45.06       42.56      2.70 o 
  -9   2   5       71.40       81.75      3.62 o 
  -8   2   5       18.37       27.77      2.37 o 
  -7   2   5     2484.77     2750.62     57.92 o 
  -6   2   5      219.37      224.00      7.20 o 
  -5   2   5       46.24       57.63      2.81 o 
  -4   2   5       79.73       98.05      3.23 o 
  -3   2   5      239.25      193.92      5.11 o 
  -2   2   5      122.07      149.13      4.21 o 
  -1   2   5      105.49      141.08      4.28 o 
   0   2   5      390.21      444.70     10.33 o 
   1   2   5     2688.37     2620.21     56.59 o 
   2   2   5        5.09        3.02      1.19 o 
   3   2   5       72.10       79.84      3.06 o 
   4   2   5        9.24        9.15      1.64 o 
   5   2   5       38.99       31.81      2.42 o 
   6   2   5       37.48       31.29      2.69 o 
   7   2   5      182.29      164.06      5.91 o 
   8   2   5        4.40        7.17      2.30 o 
   9   2   5       73.37       66.44      3.39 o 
  10   2   5        2.16        2.94      1.32 o 
 -13   3   5      270.28      264.21      6.25 o 
 -12   3   5     1496.28     1552.24     32.77 o 
 -11   3   5      504.75      512.19     11.93 o 
 -10   3   5      196.64      217.15      6.58 o 
  -9   3   5      263.74      280.92      7.86 o 
  -8   3   5     3073.06     3100.00     65.08 o 
  -7   3   5      618.93      654.25     15.44 o 
  -6   3   5      578.83      604.19     14.37 o 
  -5   3   5     1922.39     2050.64     42.76 o 
  -4   3   5     7726.53     8089.37    160.60 o 
  -3   3   5     3030.23     3217.31     66.44 o 
  -2   3   5      285.64      252.27      6.56 o 
  -1   3   5      286.42      245.55      6.55 o 
   0   3   5     6420.88     6182.11    127.54 o 
   1   3   5      407.51      371.46      8.74 o 
   2   3   5      686.73      575.68     12.74 o 
   3   3   5     1156.91     1067.23     22.37 o 
   4   3   5     3837.51     3465.33     73.10 o 
   5   3   5      809.06      768.58     17.15 o 
   6   3   5      346.58      333.31      9.09 o 
   7   3   5       43.86       47.40      3.38 o 
   8   3   5     1205.29     1199.34     25.73 o 
   9   3   5      381.38      378.72      9.43 o 
  10   3   5      219.73      213.34      5.31 o 
 -12   4   5      783.98      762.12     16.11 o 
 -11   4   5        0.34        2.17      1.33 o 
 -10   4   5      515.10      509.73     11.99 o 
  -9   4   5       80.58       73.51      3.75 o 
  -8   4   5      882.55      907.24     20.08 o 
  -7   4   5      213.21      222.88      7.21 o 
  -6   4   5      282.07      290.65      8.58 o 
  -5   4   5       59.64       67.54      3.78 o 
  -4   4   5      897.23      942.81     20.34 o 
  -3   4   5      212.70      213.52      6.48 o 
  -2   4   5     1036.07     1078.25     22.79 o 
  -1   4   5       93.87      100.02      4.17 o 
   0   4   5        0.61        2.06      1.79 o 
   1   4   5        6.31       15.37      1.88 o 
   2   4   5        9.11        7.37      1.76 o 
   3   4   5       15.30       18.25      2.20 o 
   4   4   5      807.32      742.55     16.71 o 
   5   4   5       55.17       54.69      3.25 o 
   6   4   5       36.70       41.60      3.17 o 
   7   4   5       70.00       71.62      3.82 o 
   8   4   5      176.53      172.66      5.64 o 
   9   4   5      110.83      112.32      3.51 o 
 -11   5   5       17.83       19.70      1.51 o 
 -10   5   5      609.44      599.62     13.03 o 
  -9   5   5        0.46        1.35      1.58 o 
  -8   5   5     3109.22     3158.05     66.95 o 
  -7   5   5       24.88       34.46      2.99 o 
  -6   5   5      922.63      982.09     21.62 o 
  -5   5   5      308.63      325.46      9.24 o 
  -4   5   5     5669.43     6064.29    129.80 o 
  -3   5   5      158.42      155.50      5.75 o 
  -2   5   5      715.97      768.34     17.66 o 
  -1   5   5      147.43      188.41      6.59 o 
   0   5   5     2837.76     2817.88     60.01 o 
   1   5   5       21.91       23.21      2.42 o 
   2   5   5     1297.58     1183.89     25.09 o 
   3   5   5       23.51       28.63      2.62 o 
   4   5   5     5895.90     5314.01    113.79 o 
   5   5   5      167.86      170.40      5.90 o 
   6   5   5      953.21      910.35     19.88 o 
   7   5   5       84.46       87.91      4.03 o 
   8   5   5     1433.78     1388.91     29.12 o 
 -10   6   5      402.70      351.30      7.73 o 
  -9   6   5        5.32        9.83      1.40 o 
  -8   6   5      231.91      221.77      5.99 o 
  -7   6   5      982.56     1032.91     21.67 o 
  -6   6   5     1070.57     1116.35     23.70 o 
  -5   6   5      455.25      446.94     11.47 o 
  -4   6   5      834.98      850.02     19.34 o 
  -3   6   5      112.36      112.26      5.03 o 
  -2   6   5      131.39      147.27      5.89 o 
  -1   6   5        3.49        2.47      2.44 o 
   0   6   5       75.10       65.75      4.13 o 
   1   6   5      558.09      529.50     13.18 o 
   2   6   5      263.00      245.30      7.47 o 
   3   6   5       39.58       40.32      2.92 o 
   4   6   5       30.84       27.94      2.54 o 
   5   6   5      217.33      210.45      6.44 o 
   6   6   5       72.05       69.31      3.33 o 
  -7   7   5       58.30       70.63      2.58 o 
  -6   7   5      361.24      376.87      8.79 o 
  -5   7   5      489.63      519.00     11.62 o 
  -4   7   5      712.27      710.70     15.53 o 
  -3   7   5      822.53      881.61     19.05 o 
  -2   7   5      628.96      652.86     14.94 o 
  -1   7   5      547.32      572.51     13.63 o 
   0   7   5      679.19      641.56     15.03 o 
   1   7   5      343.76      315.68      8.41 o 
   2   7   5      729.00      647.19     14.73 o 
   3   7   5      248.97      225.06      6.42 o 
   4   7   5      925.07      829.23     17.69 o 
 -14   0   6     2145.02     2274.30     48.20 o 
 -12   0   6     1301.55     1299.72     27.74 o 
 -10   0   6     6940.57     6928.90    142.50 o 
  -8   0   6     1806.12     1795.22     38.14 o 
  -6   0   6    18597.85    19088.97    373.03 o 
  -4   0   6     2468.19     2270.48     49.08 o 
  -2   0   6    12819.99    12220.55    241.19 o 
   0   0   6     2334.25     2143.01     46.82 o 
   2   0   6    14376.52    14317.89    290.04 o 
   4   0   6     1399.94     1350.77     28.66 o 
   6   0   6    10835.00    11174.73    224.43 o 
   8   0   6      266.95      288.20      8.44 o 
  10   0   6      759.17      779.14     16.36 o 
 -14   1   6      255.51      276.95      6.44 o 
 -13   1   6      529.66      525.87     11.64 o 
 -12   1   6      776.64      809.07     17.48 o 
 -11   1   6      260.93      268.77      7.21 o 
 -10   1   6     2494.93     2547.45     53.85 o 
  -9   1   6      339.50      319.89      8.14 o 
  -8   1   6      377.45      352.08      8.57 o 
  -7   1   6        9.61        5.81      1.56 o 
  -6   1   6     1744.66     1702.10     35.61 o 
  -5   1   6     1294.41     1304.19     27.08 o 
  -4   1   6      363.63      352.88      7.91 o 
  -3   1   6        7.68       13.11      1.54 o 
  -2   1   6     1615.65     1580.38     33.30 o 
  -1   1   6     3698.13     3842.31     79.75 o 
   0   1   6      120.67      110.17      3.49 o 
   1   1   6       99.20      120.64      3.62 o 
   2   1   6      446.18      383.80      8.90 o 
   3   1   6     1083.48     1019.59     21.36 o 
   4   1   6       18.47       52.60      2.79 o 
   5   1   6       21.72       25.06      2.33 o 
   6   1   6      373.38      386.22     10.07 o 
   7   1   6       36.15       41.34      3.26 o 
   8   1   6       13.29       19.80      2.52 o 
   9   1   6      124.60      115.95      4.27 o 
  10   1   6       85.65       85.10      2.92 o 
 -14   2   6     1151.50     1115.96     23.66 o 
 -13   2   6        0.61        1.93      1.24 o 
 -12   2   6      222.70      234.43      6.35 o 
 -11   2   6       40.09       52.66      2.89 o 
 -10   2   6     2781.27     3011.58     63.80 o 
  -9   2   6     1124.18     1143.60     24.09 o 
  -8   2   6     1313.17     1303.95     27.41 o 
  -7   2   6     2490.09     2595.52     54.52 o 
  -6   2   6     3654.13     3890.92     81.67 o 
  -5   2   6      837.71      842.82     17.86 o 
  -4   2   6     1759.30     1845.21     38.71 o 
  -3   2   6     2054.94     1972.45     41.69 o 
  -2   2   6    12055.61    13227.51    264.71 o 
  -1   2   6     1655.68     1735.74     36.18 o 
   0   2   6     1234.36     1121.39     24.37 o 
   1   2   6     3947.55     3697.37     78.39 o 
   2   2   6     4193.77     3707.35     79.40 o 
   3   2   6      218.39      183.40      5.44 o 
   4   2   6      887.17      815.90     17.76 o 
   5   2   6     1726.96     1609.77     33.99 o 
   6   2   6     3512.43     3456.08     72.07 o 
   7   2   6     1040.22     1004.94     22.16 o 
   8   2   6      510.63      491.98     12.15 o 
   9   2   6      876.01      860.29     18.45 o 
  10   2   6      983.42      971.33     20.46 o 
 -13   3   6      996.89     1014.95     21.43 o 
 -12   3   6      101.28      105.43      3.58 o 
 -11   3   6      228.64      226.33      6.40 o 
 -10   3   6      659.50      666.85     15.20 o 
  -9   3   6     1788.77     1843.50     38.78 o 
  -8   3   6      348.78      362.13      9.51 o 
  -7   3   6       43.61       45.37      3.23 o 
  -6   3   6      106.94      133.36      5.05 o 
  -5   3   6     6116.97     6534.01    134.36 o 
  -4   3   6      798.19      844.14     17.92 o 
  -3   3   6        0.84        6.34      1.66 o 
  -2   3   6     4329.79     4796.81     99.68 o 
  -1   3   6     4095.19     4229.39     90.35 o 
   0   3   6      175.43      172.08      5.45 o 
   1   3   6       21.65       26.64      2.05 o 
   2   3   6        3.59        5.14      1.56 o 
   3   3   6     2808.99     2501.91     53.05 o 
   4   3   6      579.53      516.09     12.30 o 
   5   3   6       76.01       81.29      3.85 o 
   6   3   6      368.26      326.88      9.19 o 
   7   3   6      534.46      548.10     13.30 o 
   8   3   6        6.59        5.39      2.02 o 
   9   3   6      146.24      134.98      4.12 o 
 -12   4   6       48.52       49.77      2.21 o 
 -11   4   6     2087.13     2055.87     43.50 o 
 -10   4   6        1.65        3.94      1.63 o 
  -9   4   6     1142.78     1163.35     24.66 o 
  -8   4   6      163.91      178.97      5.92 o 
  -7   4   6     2401.66     2521.21     53.03 o 
  -6   4   6       27.80       37.34      3.03 o 
  -5   4   6     2890.15     2971.06     62.56 o 
  -4   4   6      445.81      455.69     11.17 o 
  -3   4   6     4718.45     4822.04    103.14 o 
  -2   4   6      392.90      357.11      9.24 o 
  -1   4   6     2252.04     2328.51     49.35 o 
   0   4   6      596.56      577.50     13.76 o 
   1   4   6     6290.47     5688.45    120.41 o 
   2   4   6       12.60       15.14      2.13 o 
   3   4   6     1814.74     1658.60     34.58 o 
   4   4   6      266.03      264.73      7.65 o 
   5   4   6     2210.06     2056.17     43.12 o 
   6   4   6       12.04       22.20      2.46 o 
   7   4   6      793.21      727.25     16.20 o 
   8   4   6      243.44      220.01      6.17 o 
 -11   5   6       19.89       20.18      1.48 o 
 -10   5   6        1.32        2.15      1.32 o 
  -9   5   6     1306.33     1275.84     27.06 o 
  -8   5   6        2.83        2.08      1.77 o 
  -7   5   6      231.27      245.50      7.38 o 
  -6   5   6       33.98       29.18      2.75 o 
  -5   5   6     1843.51     1968.70     41.08 o 
  -4   5   6      122.31      140.37      5.25 o 
  -3   5   6       51.71       58.73      3.50 o 
  -2   5   6       49.56       47.38      3.29 o 
  -1   5   6      729.39      760.31     17.58 o 
   0   5   6       22.47       18.88      2.63 o 
   1   5   6      380.41      331.32      9.08 o 
   2   5   6      259.28      223.38      6.89 o 
   3   5   6      642.39      627.90     14.94 o 
   4   5   6       59.46       58.95      3.39 o 
   5   5   6        1.42        2.36      1.89 o 
   6   5   6      244.57      212.33      6.44 o 
   7   5   6      207.84      209.84      5.90 o 
 -10   6   6      458.63      463.73      9.78 o 
  -9   6   6     1517.29     1426.43     30.24 o 
  -8   6   6      151.82      141.28      4.28 o 
  -7   6   6     2338.41     2345.31     48.57 o 
  -6   6   6      377.49      396.97      9.87 o 
  -5   6   6      403.60      425.21     10.71 o 
  -4   6   6       85.40       88.27      4.17 o 
  -3   6   6     2028.73     2166.88     45.39 o 
  -2   6   6     1450.01     1599.67     33.34 o 
  -1   6   6     2154.45     2263.18     47.89 o 
   0   6   6       47.00       49.84      3.52 o 
   1   6   6     1620.91     1432.02     30.59 o 
   2   6   6      890.94      853.76     18.96 o 
   3   6   6     1440.83     1307.20     27.50 o 
   4   6   6       42.88       50.68      3.04 o 
   5   6   6     1159.04     1102.22     22.82 o 
  -7   7   6       70.77       74.60      2.51 o 
  -6   7   6      162.20      172.44      4.71 o 
  -5   7   6       12.54        9.58      1.67 o 
  -4   7   6      107.56      114.95      3.93 o 
  -3   7   6      302.55      294.27      7.59 o 
  -2   7   6      702.50      720.30     15.76 o 
  -1   7   6       12.86       17.98      2.11 o 
   0   7   6      121.60      113.87      4.56 o 
   1   7   6        5.14        0.97      1.96 o 
   2   7   6      208.79      181.02      5.47 o 
   3   7   6       73.90       73.61      3.22 o 
 -13   0   7      232.79      234.80      6.13 o 
 -11   0   7     1447.85     1448.09     30.69 o 
  -9   0   7      600.71      578.14     13.02 o 
  -7   0   7     1812.82     1630.31     33.81 o 
  -5   0   7     2322.95     2276.85     47.56 o 
  -3   0   7      713.83      561.04     11.94 o 
  -1   0   7      265.75      226.81      5.70 o 
   1   0   7     1202.62     1102.96     23.55 o 
   3   0   7        2.03       25.32      2.13 o 
   5   0   7     1665.51     1711.67     35.77 o 
   7   0   7      779.89      785.32     17.97 o 
   9   0   7        1.28        3.19      1.54 o 
 -14   1   7      113.82      123.86      3.52 o 
 -13   1   7     2923.06     2950.34     63.07 o 
 -12   1   7      235.27      246.69      6.71 o 
 -11   1   7       21.72       32.97      2.44 o 
 -10   1   7      290.98      265.08      7.18 o 
  -9   1   7     3953.35     3778.72     80.68 o 
  -8   1   7      419.14      373.80      9.02 o 
  -7   1   7     1321.96     1338.18     27.94 o 
  -6   1   7     1035.50     1027.48     21.46 o 
  -5   1   7     8419.64     8346.77    171.38 o 
  -4   1   7     3382.44     3193.75     68.11 o 
  -3   1   7      823.61      717.54     15.17 o 
  -2   1   7     1479.53     1481.63     31.48 o 
  -1   1   7     9083.07     9174.80    192.22 o 
   0   1   7      778.01      663.26     14.46 o 
   1   1   7     3370.84     3063.71     67.42 o 
   2   1   7      654.86      640.01     14.23 o 
   3   1   7     7409.82     7087.07    145.34 o 
   4   1   7      161.67      149.68      5.12 o 
   5   1   7      835.86      823.06     18.27 o 
   6   1   7      395.11      407.81     10.82 o 
   7   1   7     3470.36     3494.65     72.67 o 
   8   1   7      763.65      781.14     17.26 o 
   9   1   7      700.40      682.41     14.71 o 
 -14   2   7       51.34       46.72      1.84 o 
 -13   2   7      305.81      297.08      7.05 o 
 -12   2   7      591.79      641.67     14.08 o 
 -11   2   7      350.60      352.53      8.97 o 
 -10   2   7       29.39       29.26      2.35 o 
  -9   2   7      516.96      526.56     12.27 o 
  -8   2   7     1309.30     1277.09     27.13 o 
  -7   2   7      601.89      639.76     14.32 o 
  -6   2   7       46.59       51.81      3.14 o 
  -5   2   7      138.14      122.77      4.48 o 
  -4   2   7     2914.00     2985.93     63.94 o 
  -3   2   7     1176.23     1238.14     25.95 o 
  -2   2   7      927.70     1127.74     23.47 o 
  -1   2   7      292.44      349.75      9.49 o 
   0   2   7     1442.34     1452.40     31.28 o 
   1   2   7      540.51      502.76     11.55 o 
   2   2   7        3.41       10.68      1.62 o 
   3   2   7       10.90        5.49      1.75 o 
   4   2   7       10.08        7.45      1.85 o 
   5   2   7      121.44      112.41      4.49 o 
   6   2   7      342.92      325.79      9.13 o 
   7   2   7        0.59        8.08      2.04 o 
   8   2   7      178.24      173.26      5.47 o 
   9   2   7       28.68       28.90      1.90 o 
 -13   3   7      290.73      310.31      7.10 o 
 -12   3   7      801.14      827.56     17.35 o 
 -11   3   7     1031.71     1013.53     21.44 o 
 -10   3   7     1062.87     1084.61     23.14 o 
  -9   3   7     1170.97     1206.15     25.41 o 
  -8   3   7     3836.66     3849.32     81.36 o 
  -7   3   7     1158.17     1231.83     25.77 o 
  -6   3   7     2158.72     2286.50     48.00 o 
  -5   3   7     5106.47     5456.41    113.68 o 
  -4   3   7     3922.71     3843.79     82.37 o 
  -3   3   7     1945.79     2062.50     43.65 o 
  -2   3   7     4644.50     4901.11    102.64 o 
  -1   3   7      994.97      993.53     21.16 o 
   0   3   7     4406.39     4458.33     96.04 o 
   1   3   7     1751.19     1581.54     33.93 o 
   2   3   7     2269.42     2152.95     45.99 o 
   3   3   7     3507.99     3178.93     66.49 o 
   4   3   7     2030.19     1900.33     40.33 o 
   5   3   7      870.27      859.70     19.23 o 
   6   3   7     1339.77     1269.23     26.78 o 
   7   3   7      669.28      656.89     14.88 o 
   8   3   7     2122.48     2028.58     42.53 o 
 -12   4   7      909.17      915.95     19.19 o 
 -11   4   7        1.13        4.44      1.32 o 
 -10   4   7      218.20      226.15      6.34 o 
  -9   4   7        1.22        0.67      1.72 o 
  -8   4   7     2696.84     2794.22     59.13 o 
  -7   4   7       46.78       72.96      3.65 o 
  -6   4   7       36.00       43.46      2.94 o 
  -5   4   7      148.16      149.33      5.24 o 
  -4   4   7     1151.18     1190.34     24.85 o 
  -3   4   7       60.59       73.67      3.52 o 
  -2   4   7        4.37        4.20      1.95 o 
  -1   4   7      166.87      184.27      6.07 o 
   0   4   7     3171.67     3163.88     67.74 o 
   1   4   7        0.67        1.45      1.79 o 
   2   4   7      113.52       98.26      4.24 o 
   3   4   7      177.20      169.38      5.77 o 
   4   4   7      367.67      381.90     10.11 o 
   5   4   7       11.74       12.11      2.18 o 
   6   4   7        1.68        4.53      1.81 o 
   7   4   7      133.19      117.16      4.23 o 
 -11   5   7       82.87       74.00      2.52 o 
 -10   5   7     1044.84     1001.21     21.06 o 
  -9   5   7      144.91      135.54      4.43 o 
  -8   5   7     1570.94     1585.93     33.46 o 
  -7   5   7      883.38      919.23     19.90 o 
  -6   5   7      782.79      815.51     18.15 o 
  -5   5   7      130.97      152.62      5.35 o 
  -4   5   7     1924.48     2075.14     43.47 o 
  -3   5   7      121.87      130.60      4.99 o 
  -2   5   7     1227.31     1313.62     27.62 o 
  -1   5   7       63.71       55.41      3.42 o 
   0   5   7     3524.32     3621.96     76.95 o 
   1   5   7      169.27      152.37      5.74 o 
   2   5   7     2167.86     1957.55     41.71 o 
   3   5   7      459.53      424.72     10.89 o 
   4   5   7     2118.73     1915.95     39.84 o 
   5   5   7      126.56      114.73      4.18 o 
   6   5   7      607.78      573.46     12.76 o 
  -9   6   7       46.63       49.88      2.16 o 
  -8   6   7     1180.83     1109.95     23.42 o 
  -7   6   7        5.81        7.33      1.63 o 
  -6   6   7       74.20       74.62      3.29 o 
  -5   6   7       93.98       94.02      3.92 o 
  -4   6   7      168.49      185.61      5.91 o 
  -3   6   7      278.78      314.66      8.58 o 
  -2   6   7       53.44       62.80      3.55 o 
  -1   6   7       54.83       49.15      3.29 o 
   0   6   7      313.29      318.57      9.02 o 
   1   6   7      112.44      106.75      4.48 o 
   2   6   7       52.50       58.61      3.20 o 
   3   6   7       19.87       17.35      2.18 o 
   4   6   7      316.49      310.14      7.82 o 
  -7   7   7      135.13      129.39      3.49 o 
  -6   7   7      615.85      578.01     12.06 o 
  -5   7   7     1466.77     1506.41     31.18 o 
  -4   7   7      951.94      945.33     19.99 o 
  -3   7   7      131.20      130.27      4.23 o 
  -2   7   7      328.64      365.00      8.82 o 
  -1   7   7      984.56      990.00     20.78 o 
   0   7   7     1357.47     1266.07     26.87 o 
   1   7   7       12.31       11.32      1.94 o 
   2   7   7      380.87      315.74      7.79 o 
 -14   0   8      641.21      637.99     13.43 o 
 -12   0   8     1220.45     1197.37     25.53 o 
 -10   0   8     2388.74     2227.68     47.36 o 
  -8   0   8     3262.35     3248.60     67.53 o 
  -6   0   8     2035.34     1881.05     39.59 o 
  -4   0   8     3912.80     3691.28     78.72 o 
  -2   0   8     8489.92     8721.13    183.01 o 
   0   0   8     5441.17     5316.01    111.56 o 
   2   0   8     7757.22     7709.10    160.51 o 
   4   0   8     4975.72     5103.82    106.29 o 
   6   0   8      976.95      976.82     21.59 o 
   8   0   8     1136.78     1146.96     24.22 o 
 -14   1   8     2159.58     2081.91     44.07 o 
 -13   1   8       11.03       14.23      1.58 o 
 -12   1   8      611.43      607.79     13.56 o 
 -11   1   8       87.47       96.59      3.86 o 
 -10   1   8     2104.13     2077.75     44.40 o 
  -9   1   8       20.43       22.98      2.11 o 
  -8   1   8      153.21      146.27      4.67 o 
  -7   1   8       53.81       71.09      3.02 o 
  -6   1   8     5442.07     5434.14    110.28 o 
  -5   1   8      197.78      198.34      5.51 o 
  -4   1   8      140.70      146.41      4.71 o 
  -3   1   8      203.34      221.09      6.25 o 
  -2   1   8     1574.16     1457.84     30.66 o 
  -1   1   8      155.45      150.78      5.02 o 
   0   1   8      172.16      194.43      5.80 o 
   1   1   8      267.66      249.17      6.82 o 
   2   1   8     4617.02     4534.23     98.82 o 
   3   1   8       58.74       53.06      3.05 o 
   4   1   8      197.34      210.81      6.60 o 
   5   1   8      116.22      107.49      4.51 o 
   6   1   8      239.15      257.09      7.71 o 
   7   1   8      152.01      158.56      5.38 o 
   8   1   8      159.73      164.34      5.17 o 
 -14   2   8      166.95      169.82      4.14 o 
 -13   2   8      128.21      123.84      3.66 o 
 -12   2   8      551.27      545.40     12.19 o 
 -11   2   8      535.13      542.06     12.52 o 
 -10   2   8      610.68      663.91     14.81 o 
  -9   2   8       46.34       48.07      2.75 o 
  -8   2   8     1442.65     1395.53     29.50 o 
  -7   2   8     3561.01     3685.10     76.52 o 
  -6   2   8     2254.31     2415.41     49.97 o 
  -5   2   8       72.52       79.36      3.31 o 
  -4   2   8     1952.97     1979.69     41.73 o 
  -3   2   8     1376.08     1342.42     28.21 o 
  -2   2   8     2217.83     2294.63     48.52 o 
  -1   2   8       15.22       16.59      2.83 o 
   0   2   8     2308.23     2310.61     49.61 o 
   1   2   8     2041.23     1888.58     40.84 o 
   2   2   8     1910.67     1799.11     38.55 o 
   3   2   8        5.12        4.47      1.89 o 
   4   2   8     1462.49     1367.32     29.02 o 
   5   2   8     1884.50     1809.89     37.99 o 
   6   2   8      846.21      853.46     18.88 o 
   7   2   8       36.93       38.94      2.65 o 
   8   2   8      668.82      658.10     14.30 o 
 -13   3   8      362.16      366.26      8.10 o 
 -12   3   8        8.08        8.61      1.38 o 
 -11   3   8      225.83      232.97      6.35 o 
 -10   3   8      227.48      232.60      6.67 o 
  -9   3   8      687.63      695.01     15.57 o 
  -8   3   8       69.78       70.09      3.45 o 
  -7   3   8      449.51      481.42     11.63 o 
  -6   3   8      553.50      639.36     14.53 o 
  -5   3   8      534.41      551.99     12.66 o 
  -4   3   8       22.78       23.73      2.19 o 
  -3   3   8      751.35      727.79     15.83 o 
  -2   3   8      179.91      188.06      5.79 o 
  -1   3   8      371.97      416.31     10.58 o 
   0   3   8       19.02       30.54      2.85 o 
   1   3   8      246.82      214.30      6.57 o 
   2   3   8        2.33       -1.78      1.78 o 
   3   3   8      123.77      125.66      4.85 o 
   4   3   8        3.21        4.22      1.96 o 
   5   3   8        2.65       -1.79      1.79 o 
   6   3   8      128.25      127.06      4.64 o 
   7   3   8       64.07       56.02      2.99 o 
 -12   4   8       17.50       19.04      1.44 o 
 -11   4   8     2057.40     2072.20     43.79 o 
 -10   4   8      116.69      118.27      4.10 o 
  -9   4   8      152.01      143.80      4.91 o 
  -8   4   8        7.52       12.19      2.11 o 
  -7   4   8     1510.78     1576.71     33.14 o 
  -6   4   8       45.41       93.54      4.03 o 
  -5   4   8      747.39      812.36     17.79 o 
  -4   4   8      585.62      604.89     13.86 o 
  -3   4   8     9724.19     9621.31    191.09 o 
  -2   4   8       17.08       32.21      2.71 o 
  -1   4   8      128.98      159.73      5.65 o 
   0   4   8       39.17       38.77      3.08 o 
   1   4   8     2398.13     2235.28     47.56 o 
   2   4   8       25.34       34.17      2.94 o 
   3   4   8      926.15      807.73     18.28 o 
   4   4   8       41.83       54.14      3.23 o 
   5   4   8     3271.27     3040.19     64.34 o 
   6   4   8       81.44       70.09      3.28 o 
   7   4   8       63.50       63.45      2.80 o 
 -11   5   8      845.04      738.28     15.50 o 
 -10   5   8      479.98      461.47     10.28 o 
  -9   5   8      963.16      934.64     19.51 o 
  -8   5   8        7.60        6.36      1.71 o 
  -7   5   8      920.21      983.62     20.84 o 
  -6   5   8      109.61      105.82      4.34 o 
  -5   5   8      438.02      469.48     11.55 o 
  -4   5   8        3.59        3.53      2.03 o 
  -3   5   8      298.11      310.41      8.67 o 
  -2   5   8      306.20      322.28      8.98 o 
  -1   5   8      228.92      243.76      7.58 o 
   0   5   8      161.14      169.44      6.16 o 
   1   5   8      234.88      212.43      6.95 o 
   2   5   8      468.38      411.15     10.61 o 
   3   5   8      234.31      206.81      6.31 o 
   4   5   8       60.84       60.98      3.00 o 
   5   5   8       80.86       77.41      3.24 o 
  -9   6   8      137.61      129.21      3.53 o 
  -8   6   8      216.66      198.67      5.23 o 
  -7   6   8      918.53      932.09     19.25 o 
  -6   6   8      261.63      282.13      7.15 o 
  -5   6   8      868.87      905.36     19.04 o 
  -4   6   8       60.38       63.55      3.14 o 
  -3   6   8     1973.08     2169.04     46.02 o 
  -2   6   8      191.70      219.70      6.45 o 
  -1   6   8     1096.76     1156.07     24.36 o 
   0   6   8       96.37      100.92      4.25 o 
   1   6   8     2074.08     1810.62     38.18 o 
   2   6   8       95.86       87.98      3.79 o 
   3   6   8      581.46      541.31     12.15 o 
  -6   7   8      639.02      627.47     13.02 o 
  -5   7   8       83.39       83.59      2.74 o 
  -4   7   8        0.28        4.77      1.22 o 
  -3   7   8       21.83       18.57      1.65 o 
  -2   7   8      802.29      828.21     17.27 o 
  -1   7   8      100.87      120.87      3.75 o 
   0   7   8      182.54      168.61      4.82 o 
 -13   0   9     1541.98     1479.39     31.21 o 
 -11   0   9      274.90      275.96      7.45 o 
  -9   0   9     5161.73     4981.93    105.84 o 
  -7   0   9       96.56       80.89      3.27 o 
  -5   0   9     1998.67     1837.59     38.51 o 
  -3   0   9        0.27        0.18      1.63 o 
  -1   0   9     1967.74     2044.59     43.22 o 
   1   0   9      103.03      106.70      4.35 o 
   3   0   9     2857.27     2971.22     64.08 o 
   5   0   9       94.05      100.59      4.52 o 
   7   0   9      207.50      206.61      6.18 o 
 -14   1   9      134.20      136.80      3.66 o 
 -13   1   9     1179.38     1189.24     24.96 o 
 -12   1   9        7.83        6.01      1.51 o 
 -11   1   9      361.03      362.37      9.12 o 
 -10   1   9      262.14      244.61      6.74 o 
  -9   1   9     2680.33     2567.15     55.18 o 
  -8   1   9      182.88      180.33      5.40 o 
  -7   1   9     1744.33     1836.09     38.39 o 
  -6   1   9     1167.20     1153.36     24.40 o 
  -5   1   9     3553.61     3300.89     69.27 o 
  -4   1   9        3.11        3.40      1.89 o 
  -3   1   9     1263.69     1267.79     26.55 o 
  -2   1   9     1541.42     1624.99     34.16 o 
  -1   1   9     8170.54     8465.21    174.28 o 
   0   1   9        3.74       11.91      2.21 o 
   1   1   9     1066.64     1038.53     22.62 o 
   2   1   9      269.42      256.50      7.52 o 
   3   1   9     1410.94     1397.66     29.80 o 
   4   1   9      618.86      627.47     15.07 o 
   5   1   9      751.00      755.79     17.34 o 
   6   1   9      812.67      818.64     18.10 o 
   7   1   9     1679.70     1649.13     34.69 o 
   8   1   9       24.95       37.23      2.10 o 
 -14   2   9      138.18      142.02      3.64 o 
 -13   2   9     1207.21     1205.65     25.37 o 
 -12   2   9     1612.02     1605.69     33.93 o 
 -11   2   9      305.63      295.69      7.70 o 
 -10   2   9      141.80      140.18      4.80 o 
  -9   2   9     1614.44     1602.00     34.34 o 
  -8   2   9     2093.69     1964.12     42.11 o 
  -7   2   9      481.15      533.84     12.28 o 
  -6   2   9     1447.09     1521.44     31.79 o 
  -5   2   9     2135.61     2215.93     46.92 o 
  -4   2   9     3157.31     3181.58     67.47 o 
  -3   2   9      526.41      526.51     12.44 o 
  -2   2   9      331.72      360.75      9.66 o 
  -1   2   9     1799.30     1911.08     40.38 o 
   0   2   9      538.44      570.37     14.30 o 
   1   2   9       25.76       23.02      2.49 o 
   2   2   9      252.99      260.54      7.66 o 
   3   2   9      913.85      856.64     19.13 o 
   4   2   9      892.62      881.88     19.76 o 
   5   2   9       48.57       52.72      3.20 o 
   6   2   9       22.84       26.42      2.31 o 
   7   2   9       28.70       32.34      2.30 o 
 -13   3   9       92.36       94.75      2.85 o 
 -12   3   9       89.25       88.42      3.02 o 
 -11   3   9      644.39      622.23     13.65 o 
 -10   3   9     1553.87     1527.25     32.64 o 
  -9   3   9     1687.74     1672.27     35.13 o 
  -8   3   9      198.66      189.46      5.88 o 
  -7   3   9       63.42       62.36      3.32 o 
  -6   3   9     5336.49     5677.45    118.28 o 
  -5   3   9      363.46      357.18      8.95 o 
  -4   3   9      124.31      134.86      4.64 o 
  -3   3   9     1210.74     1275.81     26.95 o 
  -2   3   9     3424.03     3629.18     77.08 o 
  -1   3   9     1344.84     1479.97     31.35 o 
   0   3   9      638.70      682.97     16.30 o 
   1   3   9      190.21      178.70      6.02 o 
   2   3   9     2940.50     2890.70     62.60 o 
   3   3   9     1646.47     1560.61     33.05 o 
   4   3   9      779.96      706.15     16.22 o 
   5   3   9      532.69      510.34     12.08 o 
   6   3   9     2070.65     1951.39     41.18 o 
   7   3   9      275.11      260.83      6.51 o 
 -12   4   9     1050.29     1013.86     21.26 o 
 -11   4   9      360.28      328.74      7.64 o 
 -10   4   9      639.20      637.55     13.89 o 
  -9   4   9       72.25       84.08      3.50 o 
  -8   4   9     1727.97     1707.66     36.30 o 
  -7   4   9      233.11      246.43      7.13 o 
  -6   4   9        2.70       -0.54      1.73 o 
  -5   4   9      281.28      298.39      7.99 o 
  -4   4   9     2722.31     2899.64     60.44 o 
  -3   4   9      991.97     1080.17     22.82 o 
  -2   4   9     1221.60     1286.79     27.20 o 
  -1   4   9        4.41        9.51      2.13 o 
   0   4   9      834.76      912.87     20.59 o 
   1   4   9       75.18       74.55      3.97 o 
   2   4   9        0.03       -1.92      1.92 o 
   3   4   9       11.13       12.22      2.13 o 
   4   4   9      660.91      596.64     13.64 o 
   5   4   9      154.72      138.33      4.63 o 
   6   4   9       16.99       16.28      1.89 o 
 -11   5   9        0.88        1.87      0.97 o 
 -10   5   9     1214.25     1147.51     24.09 o 
  -9   5   9        8.66        9.81      1.48 o 
  -8   5   9      289.38      290.97      7.36 o 
  -7   5   9       90.08      100.85      3.83 o 
  -6   5   9     1819.63     1903.85     39.82 o 
  -5   5   9        2.66        7.02      1.92 o 
  -4   5   9      840.24      896.11     19.38 o 
  -3   5   9        4.42        8.91      2.10 o 
  -2   5   9     2697.35     2865.11     60.08 o 
  -1   5   9      114.74      148.05      5.30 o 
   0   5   9      722.47      683.83     16.05 o 
   1   5   9       92.01       80.71      3.91 o 
   2   5   9     2046.52     1829.95     38.47 o 
   3   5   9       18.77       21.75      2.23 o 
   4   5   9      448.62      397.32      9.39 o 
  -9   6   9      440.09      385.97      8.29 o 
  -8   6   9      210.79      202.84      5.05 o 
  -7   6   9        0.72        1.47      1.23 o 
  -6   6   9       70.38       63.23      2.63 o 
  -5   6   9      466.36      492.19     10.99 o 
  -4   6   9      572.60      616.46     13.42 o 
  -3   6   9        0.39        1.57      1.48 o 
  -2   6   9       69.28       87.79      3.46 o 
  -1   6   9      751.94      762.64     16.44 o 
   0   6   9      419.22      411.51     10.08 o 
   1   6   9       41.41       33.75      2.52 o 
   2   6   9        0.20        2.40      1.49 o 
  -4   7   9      733.29      733.78     15.25 o 
  -3   7   9       16.48       17.78      1.43 o 
  -2   7   9      531.27      551.71     11.53 o 
 -14   0  10      241.07      209.92      5.06 o 
 -12   0  10     1936.58     1861.84     39.18 o 
 -10   0  10      103.28       94.38      3.71 o 
  -8   0  10     2779.04     2622.24     54.72 o 
  -6   0  10     1108.41     1064.90     22.46 o 
  -4   0  10     5950.32     5923.09    124.27 o 
  -2   0  10     2140.16     2234.18     47.86 o 
   0   0  10     9377.29     9654.43    199.86 o 
   2   0  10       44.28       46.71      3.31 o 
   4   0  10     3149.63     3366.51     71.28 o 
   6   0  10     1020.17     1053.38     22.33 o 
 -14   1  10      701.31      634.16     13.21 o 
 -13   1  10       22.23       21.91      1.69 o 
 -12   1  10     1139.73     1045.18     22.00 o 
 -11   1  10       28.81       30.08      2.29 o 
 -10   1  10     1235.84     1173.75     25.03 o 
  -9   1  10        3.73        7.23      1.69 o 
  -8   1  10      780.83      734.52     16.16 o 
  -7   1  10      781.41      767.71     16.56 o 
  -6   1  10     2208.79     2067.33     43.31 o 
  -5   1  10        0.04        2.42      1.85 o 
  -4   1  10      571.48      542.96     12.82 o 
  -3   1  10      296.52      284.10      8.10 o 
  -2   1  10     3464.80     3643.23     76.70 o 
  -1   1  10       33.82       37.96      3.21 o 
   0   1  10     1297.46     1317.54     28.51 o 
   1   1  10       18.15       33.96      2.77 o 
   2   1  10      799.53      852.42     19.43 o 
   3   1  10      101.19       92.24      4.45 o 
   4   1  10       70.39       77.81      3.91 o 
   5   1  10       77.01       76.89      3.71 o 
   6   1  10      507.56      516.98     12.06 o 
   7   1  10        4.18        3.29      1.59 o 
 -13   2  10      436.26      405.74      8.97 o 
 -12   2  10     1188.69     1166.96     24.48 o 
 -11   2  10      942.14      908.69     19.35 o 
 -10   2  10      450.19      430.81     10.44 o 
  -9   2  10      554.50      501.05     11.72 o 
  -8   2  10     2006.70     1907.33     40.41 o 
  -7   2  10     2059.15     2170.09     45.01 o 
  -6   2  10     1465.78     1410.62     29.65 o 
  -5   2  10      793.34      824.51     17.97 o 
  -4   2  10     4742.19     5025.45    107.41 o 
  -3   2  10      570.79      583.10     13.71 o 
  -2   2  10      380.99      404.34     10.58 o 
  -1   2  10     1007.80     1075.62     23.72 o 
   0   2  10     3435.65     3465.73     74.99 o 
   1   2  10     3742.87     3642.66     77.40 o 
   2   2  10     1169.99     1214.14     26.18 o 
   3   2  10      323.54      313.75      8.92 o 
   4   2  10     1778.53     1834.09     38.90 o 
   5   2  10      525.21      548.01     12.68 o 
   6   2  10      446.36      447.25     10.41 o 
 -13   3  10      241.43      223.78      5.15 o 
 -12   3  10        6.73       10.70      1.30 o 
 -11   3  10     1141.20     1201.17     25.58 o 
 -10   3  10      678.97      672.96     14.78 o 
  -9   3  10        9.25        9.90      1.87 o 
  -8   3  10     1218.84     1248.75     26.28 o 
  -7   3  10     2744.76     2868.60     61.68 o 
  -6   3  10        5.05        1.55      1.74 o 
  -5   3  10      157.02      167.57      5.34 o 
  -4   3  10        8.31        8.97      1.96 o 
  -3   3  10     1238.30     1273.76     26.78 o 
  -2   3  10      384.14      403.02     10.34 o 
  -1   3  10        9.08        7.39      2.22 o 
   0   3  10       49.36       51.09      3.50 o 
   1   3  10      836.51      849.82     19.52 o 
   2   3  10        3.52        6.55      2.14 o 
   3   3  10       39.05       32.24      2.73 o 
   4   3  10       25.70       20.36      2.28 o 
   5   3  10     1021.84      975.52     20.60 o 
   6   3  10      102.75      111.33      3.65 o 
 -12   4  10      244.60      223.27      5.23 o 
 -11   4  10      733.67      783.14     16.53 o 
 -10   4  10      262.13      268.22      6.63 o 
  -9   4  10      803.07      833.97     17.55 o 
  -8   4  10      585.95      594.86     13.39 o 
  -7   4  10     2313.96     2480.62     51.77 o 
  -6   4  10      394.62      422.65     10.41 o 
  -5   4  10     1336.42     1399.11     29.44 o 
  -4   4  10      131.35      165.50      5.36 o 
  -3   4  10     2078.53     2304.40     48.20 o 
  -2   4  10      308.78      332.41      9.05 o 
  -1   4  10     1133.64     1252.92     26.72 o 
   0   4  10       67.94       64.63      3.80 o 
   1   4  10     1980.78     1799.96     38.36 o 
   2   4  10      683.88      607.39     14.27 o 
   3   4  10      793.41      723.85     16.07 o 
   4   4  10      176.20      169.17      5.16 o 
   5   4  10     1821.58     1678.89     35.44 o 
 -10   5  10       65.78       75.19      2.50 o 
  -9   5  10      339.71      344.08      7.93 o 
  -8   5  10       67.79       71.02      2.84 o 
  -7   5  10     1330.35     1427.11     30.00 o 
  -6   5  10       21.55       25.47      2.15 o 
  -5   5  10       71.54       82.94      3.48 o 
  -4   5  10       48.64       48.04      2.83 o 
  -3   5  10     1792.83     1986.88     41.49 o 
  -2   5  10      425.68      412.49     10.13 o 
  -1   5  10      210.10      226.49      6.59 o 
   0   5  10       24.11       20.78      2.29 o 
   1   5  10     1103.29      985.23     21.14 o 
   2   5  10       54.56       57.00      3.04 o 
   3   5  10      120.47      132.04      4.22 o 
  -8   6  10       79.32       84.00      2.62 o 
  -7   6  10      854.31      857.63     17.92 o 
  -6   6  10        3.97        9.34      1.38 o 
  -5   6  10     1050.05     1076.63     22.64 o 
  -4   6  10      802.69      809.01     17.06 o 
  -3   6  10      931.77      972.48     20.56 o 
  -2   6  10       87.55      104.51      3.56 o 
  -1   6  10      495.57      526.25     11.59 o 
   0   6  10      232.29      237.09      6.03 o 
   1   6  10     1418.96     1187.77     25.29 o 
 -13   0  11     3031.52     2725.54     56.67 o 
 -11   0  11      236.42      228.79      6.28 o 
  -9   0  11     1525.60     1425.81     30.20 o 
  -7   0  11      238.46      229.26      6.49 o 
  -5   0  11     3368.01     3303.94     70.30 o 
  -3   0  11       32.89       43.44      3.03 o 
  -1   0  11     3711.35     3971.49     83.59 o 
   1   0  11      133.28      137.20      5.50 o 
   3   0  11      327.83      351.62      9.78 o 
   5   0  11      107.59      111.83      4.24 o 
 -13   1  11      153.60      139.74      3.97 o 
 -12   1  11        8.38        9.88      1.48 o 
 -11   1  11     1198.33     1127.16     23.83 o 
 -10   1  11      375.48      341.09      8.66 o 
  -9   1  11      532.91      473.99     11.17 o 
  -8   1  11        0.01        1.98      1.63 o 
  -7   1  11     3345.94     3239.92     68.45 o 
  -6   1  11      174.25      166.27      5.39 o 
  -5   1  11     2459.32     2414.96     51.79 o 
  -4   1  11      221.74      230.41      6.94 o 
  -3   1  11     4124.62     4295.43     90.59 o 
  -2   1  11      184.83      187.14      6.36 o 
  -1   1  11      363.66      408.35     10.94 o 
   0   1  11      158.21      182.17      6.50 o 
   1   1  11     3356.30     3350.46     72.31 o 
   2   1  11      154.90      174.63      6.27 o 
   3   1  11     1446.58     1482.81     31.21 o 
   4   1  11        1.32        0.89      1.82 o 
   5   1  11     1772.84     1837.53     38.42 o 
   6   1  11      478.78      489.06     10.93 o 
 -13   2  11      736.46      726.87     15.27 o 
 -12   2  11      321.62      308.23      7.26 o 
 -11   2  11      292.74      290.74      7.25 o 
 -10   2  11     1231.13     1276.31     26.63 o 
  -9   2  11      803.49      841.86     18.08 o 
  -8   2  11        6.74        5.54      1.76 o 
  -7   2  11       23.08       24.03      2.33 o 
  -6   2  11     1901.90     1934.81     40.53 o 
  -5   2  11     2341.26     2405.50     50.20 o 
  -4   2  11        4.89        7.55      1.96 o 
  -3   2  11       77.20       87.39      4.02 o 
  -2   2  11      172.14      197.96      6.47 o 
  -1   2  11      585.67      615.80     14.85 o 
   0   2  11      148.78      150.52      5.76 o 
   1   2  11        0.83        2.97      2.21 o 
   2   2  11     1412.09     1391.90     29.89 o 
   3   2  11      331.26      340.79      9.14 o 
   4   2  11       12.56       17.00      2.05 o 
   5   2  11        0.06        0.64      1.53 o 
 -12   3  11        3.87        5.90      1.14 o 
 -11   3  11      525.18      548.42     11.78 o 
 -10   3  11     1834.07     1920.51     40.08 o 
  -9   3  11       42.34       36.16      2.44 o 
  -8   3  11        0.23       11.23      1.92 o 
  -7   3  11        7.97        9.24      2.05 o 
  -6   3  11     1123.39     1186.76     24.69 o 
  -5   3  11      316.47      325.65      8.41 o 
  -4   3  11      107.94      120.33      4.51 o 
  -3   3  11      694.88      742.48     16.54 o 
  -2   3  11     1913.08     2159.58     46.11 o 
  -1   3  11      558.74      606.55     14.57 o 
   0   3  11      210.06      212.81      7.09 o 
   1   3  11      264.71      261.07      7.87 o 
   2   3  11     2394.23     2381.21     50.67 o 
   3   3  11      403.47      415.71     10.21 o 
   4   3  11       58.18       73.83      3.18 o 
   5   3  11      247.19      256.81      6.37 o 
 -11   4  11        1.40        3.48      1.05 o 
 -10   4  11      677.76      696.34     14.58 o 
  -9   4  11       34.30       28.65      1.99 o 
  -8   4  11      697.92      751.58     16.01 o 
  -7   4  11      161.83      168.80      5.20 o 
  -6   4  11     2089.92     2191.84     45.99 o 
  -5   4  11       26.14       27.68      2.41 o 
  -4   4  11       17.57       22.76      2.33 o 
  -3   4  11       33.68       44.61      2.93 o 
  -2   4  11     1145.41     1262.42     26.35 o 
  -1   4  11       18.17       14.01      2.15 o 
   0   4  11      239.58      232.27      6.94 o 
   1   4  11        2.32        2.05      1.81 o 
   2   4  11      317.55      318.26      8.18 o 
   3   4  11       46.95       40.87      2.48 o 
 -10   5  11     1240.27     1256.99     26.78 o 
  -9   5  11       26.61       23.53      1.51 o 
  -8   5  11      101.23       97.37      3.23 o 
  -7   5  11       67.91       79.10      2.91 o 
  -6   5  11     1915.76     1998.92     41.08 o 
  -5   5  11       17.50       21.12      1.88 o 
  -4   5  11     1022.38     1044.87     21.99 o 
  -3   5  11      195.66      198.20      5.61 o 
  -2   5  11     2542.43     2728.16     57.02 o 
  -1   5  11       43.71       39.66      2.33 o 
   0   5  11      303.53      310.46      7.89 o 
   1   5  11      109.65      106.58      3.69 o 
   2   5  11     1837.82     1607.07     34.13 o 
  -7   6  11       46.12       49.38      1.86 o 
  -6   6  11      302.89      302.54      6.70 o 
  -5   6  11      721.93      740.46     15.40 o 
  -4   6  11      414.03      399.02      8.70 o 
  -3   6  11       50.61       48.18      2.07 o 
  -2   6  11       70.86       90.10      2.84 o 
  -1   6  11      296.41      315.88      7.15 o 
 -12   0  12       94.50       94.38      3.19 o 
 -10   0  12      310.14      287.51      7.54 o 
  -8   0  12     2699.62     2602.94     54.59 o 
  -6   0  12      267.82      262.64      7.27 o 
  -4   0  12     1843.67     1856.22     39.56 o 
  -2   0  12      435.23      506.52     12.55 o 
   0   0  12     2092.31     2173.10     46.12 o 
   2   0  12       49.60       51.77      3.47 o 
   4   0  12      743.50      764.21     16.88 o 
 -13   1  12      188.28      160.73      4.16 o 
 -12   1  12     1208.67     1114.56     23.39 o 
 -11   1  12      331.82      329.03      7.93 o 
 -10   1  12      448.07      423.20      9.99 o 
  -9   1  12      126.74      122.51      4.35 o 
  -8   1  12     1218.68     1083.20     23.06 o 
  -7   1  12     1020.24      985.58     20.87 o 
  -6   1  12      758.72      747.84     16.51 o 
  -5   1  12      277.34      287.61      7.88 o 
  -4   1  12     4360.52     4517.20     94.09 o 
  -3   1  12       16.95       33.14      2.70 o 
  -2   1  12       53.93       68.50      3.64 o 
  -1   1  12       24.23       30.11      2.76 o 
   0   1  12      638.36      678.21     16.39 o 
   1   1  12      667.77      671.54     16.15 o 
   2   1  12      135.36      136.92      5.26 o 
   3   1  12        2.60        9.77      1.92 o 
   4   1  12      754.94      760.07     16.63 o 
 -13   2  12      717.42      634.47     13.11 o 
 -12   2  12      248.28      248.73      6.02 o 
 -11   2  12        0.63       -0.64      1.23 o 
 -10   2  12      263.30      280.66      7.11 o 
  -9   2  12      441.80      453.64     10.63 o 
  -8   2  12     1374.19     1317.05     27.56 o 
  -7   2  12       54.96       58.73      3.16 o 
  -6   2  12      200.70      201.16      6.04 o 
  -5   2  12      892.47      890.42     19.22 o 
  -4   2  12     1125.40     1133.95     23.90 o 
  -3   2  12      858.46      916.82     19.95 o 
  -2   2  12      452.40      503.61     12.54 o 
  -1   2  12     1936.77     2023.91     42.99 o 
   0   2  12      898.15      994.94     22.28 o 
   1   2  12      142.64      146.35      5.44 o 
   2   2  12      469.84      492.79     12.08 o 
   3   2  12      877.45      885.98     19.32 o 
   4   2  12     1311.38     1338.26     28.35 o 
 -12   3  12      745.47      688.43     14.20 o 
 -11   3  12     1884.63     1905.69     39.40 o 
 -10   3  12      340.34      356.81      8.26 o 
  -9   3  12     1059.52     1084.88     22.68 o 
  -8   3  12      796.64      873.44     18.43 o 
  -7   3  12      942.00      966.35     20.27 o 
  -6   3  12      141.90      153.23      5.03 o 
  -5   3  12      428.08      460.45     11.06 o 
  -4   3  12      210.78      234.12      6.81 o 
  -3   3  12     1730.49     1904.86     40.52 o 
  -2   3  12      283.76      294.56      8.11 o 
  -1   3  12       57.64       77.04      3.69 o 
   0   3  12      522.93      514.25     12.48 o 
   1   3  12     1466.86     1412.28     30.27 o 
   2   3  12       75.20       75.86      3.56 o 
   3   3  12       46.10       40.17      2.36 o 
 -11   4  12      295.40      282.86      6.29 o 
 -10   4  12      180.72      178.22      4.57 o 
  -9   4  12     1606.37     1620.69     33.33 o 
  -8   4  12        1.15       -1.35      1.35 o 
  -7   4  12       24.75       27.97      2.02 o 
  -6   4  12       89.96      104.87      3.75 o 
  -5   4  12     1139.19     1238.78     25.76 o 
  -4   4  12      117.84      130.22      4.39 o 
  -3   4  12      495.63      507.29     11.66 o 
  -2   4  12      269.07      278.40      7.32 o 
  -1   4  12     1389.86     1447.82     31.03 o 
   0   4  12      209.60      221.00      6.09 o 
   1   4  12      130.28      111.96      3.93 o 
   2   4  12      192.06      174.41      4.79 o 
  -9   5  12      462.80      451.00      9.38 o 
  -8   5  12       34.62       31.16      1.64 o 
  -7   5  12      449.90      470.46     10.12 o 
  -6   5  12        7.53        6.86      1.39 o 
  -5   5  12      107.47      124.19      3.82 o 
  -4   5  12       16.25       17.95      1.67 o 
  -3   5  12     1607.90     1698.85     35.17 o 
  -2   5  12       29.55       35.28      2.02 o 
  -1   5  12      278.92      307.91      7.26 o 
   0   5  12      311.09      300.53      7.01 o 
 -13   0  13      958.77      741.39     15.28 o 
 -11   0  13     1021.25      874.56     18.45 o 
  -9   0  13     1270.30     1172.41     24.81 o 
  -7   0  13     3201.17     3123.47     66.03 o 
  -5   0  13     2291.92     2289.99     47.95 o 
  -3   0  13     1701.60     1789.75     38.10 o 
  -1   0  13      894.24      932.00     20.60 o 
   1   0  13     2333.88     2440.94     52.60 o 
   3   0  13      196.03      192.24      5.43 o 
 -13   1  13       85.09       62.58      2.12 o 
 -12   1  13       19.50       19.00      1.47 o 
 -11   1  13     1420.13     1343.65     27.96 o 
 -10   1  13       34.03       35.61      2.17 o 
  -9   1  13      190.64      192.53      5.57 o 
  -8   1  13      343.50      335.71      8.48 o 
  -7   1  13     4252.34     4216.20     90.13 o 
  -6   1  13        6.20        3.90      1.81 o 
  -5   1  13        6.46       10.11      1.97 o 
  -4   1  13       71.55       67.78      3.49 o 
  -3   1  13     2300.04     2493.50     53.45 o 
  -2   1  13      159.31      181.84      6.00 o 
  -1   1  13      619.39      691.81     15.91 o 
   0   1  13      385.86      400.63     10.32 o 
   1   1  13     3009.51     3122.35     67.60 o 
   2   1  13       46.40       54.88      2.92 o 
   3   1  13      257.72      273.46      6.90 o 
 -12   2  13       60.67       58.89      2.13 o 
 -11   2  13      444.84      427.88      9.48 o 
 -10   2  13     1262.10     1236.38     26.02 o 
  -9   2  13     1506.54     1501.51     31.46 o 
  -8   2  13       62.06       66.42      3.04 o 
  -7   2  13      906.71      887.18     18.94 o 
  -6   2  13      314.99      311.02      8.17 o 
  -5   2  13      263.45      257.73      7.20 o 
  -4   2  13        2.74        5.78      1.77 o 
  -3   2  13     1125.90     1158.36     24.73 o 
  -2   2  13     1640.61     1704.94     36.20 o 
  -1   2  13      473.36      541.39     12.75 o 
   0   2  13       14.25       14.61      2.04 o 
   1   2  13      142.03      156.31      4.97 o 
   2   2  13      633.43      658.20     14.55 o 
   3   2  13      357.25      355.37      8.32 o 
 -11   3  13      231.58      239.36      5.57 o 
 -10   3  13        6.78       15.96      1.54 o 
  -9   3  13      237.38      235.36      5.92 o 
  -8   3  13      760.74      790.78     16.51 o 
  -7   3  13      360.39      373.41      8.89 o 
  -6   3  13      652.38      685.64     14.89 o 
  -5   3  13      473.47      485.75     11.22 o 
  -4   3  13      854.80      890.20     18.88 o 
  -3   3  13     1021.01     1046.67     22.15 o 
  -2   3  13      633.35      688.66     15.16 o 
  -1   3  13      287.60      324.13      8.12 o 
   0   3  13      778.63      754.14     16.39 o 
   1   3  13      506.54      523.13     11.81 o 
   2   3  13      214.25      194.18      5.05 o 
 -10   4  13     1913.30     1884.89     38.72 o 
  -9   4  13       51.56       47.11      2.00 o 
  -8   4  13      249.00      239.69      5.90 o 
  -7   4  13        6.19       11.19      1.43 o 
  -6   4  13     2232.20     2392.45     49.31 o 
  -5   4  13        1.65        5.81      1.33 o 
  -4   4  13      102.30      116.80      3.74 o 
  -3   4  13       41.48       48.87      2.34 o 
  -2   4  13     1815.03     1939.99     41.16 o 
  -1   4  13      147.36      160.29      4.55 o 
   0   4  13       36.70       30.39      1.84 o 
  -7   5  13       44.22       47.13      1.88 o 
  -6   5  13      928.05      942.41     19.64 o 
  -5   5  13      328.97      310.12      6.89 o 
  -4   5  13     1083.37     1097.13     23.47 o 
  -3   5  13      214.77      217.55      5.15 o 
  -2   5  13      396.82      404.19      8.70 o 
 -12   0  14      263.88      221.62      5.25 o 
 -10   0  14     1059.08      968.17     19.97 o 
  -8   0  14      897.32      833.19     17.67 o 
  -6   0  14     1960.24     1893.54     39.79 o 
  -4   0  14      447.08      446.21     10.82 o 
  -2   0  14     2065.37     2156.84     46.30 o 
   0   0  14      729.51      723.29     15.89 o 
   2   0  14      919.89      934.33     20.12 o 
 -12   1  14      881.16      747.93     15.34 o 
 -11   1  14       47.45       41.94      2.00 o 
 -10   1  14      268.99      247.91      6.09 o 
  -9   1  14       66.69       65.15      2.72 o 
  -8   1  14     2174.50     2059.18     42.99 o 
  -7   1  14      122.99      120.65      4.15 o 
  -6   1  14      286.67      282.12      7.41 o 
  -5   1  14      455.99      453.28     10.78 o 
  -4   1  14      625.43      624.82     14.11 o 
  -3   1  14        5.09        5.49      1.62 o 
  -2   1  14       37.60       45.88      2.70 o 
  -1   1  14       39.80       46.05      2.59 o 
   0   1  14      930.98      960.95     20.58 o 
   1   1  14      340.33      342.87      8.31 o 
   2   1  14        4.81        6.83      1.38 o 
 -11   2  14       31.90       31.44      1.59 o 
 -10   2  14      547.32      503.75     10.88 o 
  -9   2  14        7.59        7.13      1.35 o 
  -8   2  14        7.20        7.34      1.45 o 
  -7   2  14      213.49      213.11      5.80 o 
  -6   2  14      981.74      952.84     19.90 o 
  -5   2  14     1034.52     1017.13     21.41 o 
  -4   2  14      665.99      691.55     15.11 o 
  -3   2  14        1.00        1.48      1.47 o 
  -2   2  14      748.50      833.42     17.75 o 
  -1   2  14      592.98      668.12     14.52 o 
   0   2  14      392.69      395.43      9.38 o 
   1   2  14        0.68        1.62      1.24 o 
 -10   3  14       41.68       41.24      1.76 o 
  -9   3  14      612.26      608.69     12.69 o 
  -8   3  14      132.56      136.93      4.00 o 
  -7   3  14      472.08      487.39     10.66 o 
  -6   3  14       82.26       84.16      3.05 o 
  -5   3  14      769.19      804.92     16.97 o 
  -4   3  14      415.33      440.03      9.95 o 
  -3   3  14      406.57      435.70      9.84 o 
  -2   3  14       98.86      104.70      3.60 o 
  -1   3  14      853.54      886.91     18.89 o 
   0   3  14      469.19      519.31     11.28 o 
  -8   4  14        0.90       -0.98      0.98 o 
  -7   4  14      146.08      149.43      3.92 o 
  -6   4  14        8.50       10.63      1.28 o 
  -5   4  14      861.92      881.28     18.57 o 
  -4   4  14      329.87      351.85      7.91 o 
  -3   4  14      107.48      101.13      3.07 o 
  -2   4  14       42.87       41.55      1.85 o 
 -11   0  15     2350.42     1993.71     40.37 o 
  -9   0  15        3.09        6.59      1.27 o 
  -7   0  15     2562.29     2391.24     50.05 o 
  -5   0  15      364.39      369.39      8.74 o 
  -3   0  15     2397.61     2541.47     53.49 o 
  -1   0  15       12.77       19.42      1.63 o 
 -11   1  15      431.09      340.44      7.52 o 
 -10   1  15       31.26       22.52      1.57 o 
  -9   1  15       20.58       22.56      1.64 o 
  -8   1  15      623.08      576.38     12.35 o 
  -7   1  15      102.06      107.48      3.51 o 
  -6   1  15        1.65        0.55      1.30 o 
  -5   1  15      195.54      186.98      5.19 o 
  -4   1  15      109.33      114.40      3.77 o 
  -3   1  15      534.30      531.64     11.74 o 
  -2   1  15       52.54       60.46      2.62 o 
  -1   1  15      280.54      301.67      7.25 o 
   0   1  15      701.77      696.20     15.00 o 
 -10   2  15      122.41      112.26      3.11 o 
  -9   2  15      147.02      135.53      3.75 o 
  -8   2  15      145.25      140.03      3.99 o 
  -7   2  15      954.25      908.65     18.88 o 
  -6   2  15     1033.19      991.39     20.85 o 
  -5   2  15       59.82       62.15      2.53 o 
  -4   2  15      269.79      258.18      6.51 o 
  -3   2  15      999.95     1070.66     22.82 o 
  -2   2  15      392.28      426.34      9.56 o 
  -1   2  15      130.51      141.50      3.87 o 
  -9   3  15      246.02      202.34      4.74 o 
  -8   3  15      838.08      797.99     16.65 o 
  -7   3  15      477.85      469.69      9.99 o 
  -6   3  15        0.27        0.33      1.07 o 
  -5   3  15      175.56      186.84      4.75 o 
  -4   3  15     1431.53     1421.56     30.06 o 
  -3   3  15      465.56      496.57     10.54 o 
  -2   3  15        1.16        2.72      1.10 o 
  -8   0  16      485.04      442.97      9.58 o 
  -6   0  16     1668.98     1622.48     34.29 o 
  -4   0  16        1.76        4.01      1.14 o 
  -2   0  16      838.84      835.37     18.07 o 
  -9   1  16       35.45       34.03      1.63 o 
  -8   1  16      613.38      566.64     11.79 o 
  -7   1  16       20.81       21.27      1.48 o 
  -6   1  16     1218.44     1177.24     24.81 o 
  -5   1  16      177.43      179.18      4.65 o 
  -4   1  16      652.75      643.90     13.64 o 
  -3   1  16        0.94        2.91      1.02 o 
  -2   1  16      709.47      730.05     15.46 o 
  -8   2  16       48.55       44.83      1.78 o 
  -7   2  16      120.71      101.59      2.89 o 
  -6   2  16      427.89      428.57      9.13 o 
  -5   2  16       33.89       38.32      1.74 o 
  -4   2  16      214.72      187.31      4.67 o 
                                                 
